# Supplementary material for: Wenyang Huazhuo formula extract ameliorates diabetic kidney disease in db/db mice and is associated with modulation of MHC class II molecules and gut microbiota
Source: Front Pharmacol. 2026 Mar 31;17:1798497. doi: 10.3389/fphar.2026.1798497 (PMC13076160; doi:10.3389/fphar.2026.1798497)
Supplement: Supplementary file 2 [file Table1.xlsx]

## Sheet: Title
Table S1: Prototype and potential absorbed components of WYHZF
Table S2: DEGs between different groups
Table S3: Similarity analysis results of HPLC fingerprints
Table S4: Similarity analysis results of UV-Vis fingerprints
Table S5: GO analysis between different groups
Table S6: KEGG analysis between different groups
Table S7: The significantly changed genera between different groups

## Sheet: Table S1
Number	Category	Compounds	Peak area in herbal extracts	Peak area in serum
1	Iridoid glycosides	Loganin	1250000000	52100000
2		Geniposidic acid	669000000	27200000
3		Mussaenosidic acid	10500000
4	Triterpenoid saponins and triterpenoic acids	Astragaloside A	55800000	24400000
5		(1α,2α,3β,5ξ,9ξ,18ξ)-1,2,3,19-Tetrahydroxyurs-12-en-28-oic acid	38000000	437120
6		(3β,5ξ,9ξ)-3,23-Dihydroxy-1-oxoolean-12-en-28-oic acid	45400000
7		Corchorifatty acid F	56600000
8		Arjungenin	4320000
9		1-O-[(2alpha,3beta,5xi,9xi,18xi)-2,3,19-Trihydroxy-28-oxours-12-en-28-yl]-beta-D-glucopyranose	1.70411e+07	218200
10		1-O-[(2α,3β,5ξ,9ξ,18ξ,19α)-2,3,19,23-Tetrahydroxy-28-oxoolean-12-en-28-yl]-β-D-glucopyranose	3.05361e+08
11	Flavonoids and isoflavonoids	Ononin	317000000	651000
12		Formononetin	32800000
13		Apigenin	14000000	7310000
14		Catechin	28900000	25900000
15		Epicatechin	21300000
16		Rutarin	592000000	1.21685e+06
17		Apigetrin	11300000
18		5-hydroxy-2-(4-hydroxyphenyl)-8,8-dimethyl-4H,8H-pyrano[3,2-g]chromen-4-one	4190000
19		Miquelianin	13600000
20		7-hydroxy-3-(4-methoxyphenyl)-4H-chromen-4-one	20300000	4.22409e+06
21		(2Z)-6-hydroxy-2-[(4-hydroxy-3-methoxyphenyl)methylidene]-2,3-dihydro-1-benzofuran-3-one	1.89528e+07	1.3113e+06
22	Phenolic acids, phenolic aldehydes and simple phenols	Gallic acid	955000000	12900000
23		Ferulic acid	14700000	1870000
24		Chlorogenic acid	24800000
25		Neochlorogenic acid	30300000	24600000
26		Caffeic acid	29000000
27		Isoferulic acid	142000000
28		Gentisic acid	145000000	12900000
29		Salicylic acid	320000000
30		4-Hydroxybenzaldehyde	107000000	587000000
31		3,4-Dihydroxybenzaldehyde	352000000	7560000
32		Vanillin	20300000
33		Pyrogallol	55600000
34		Phloroglucinol	84000000	4.79781e+06
35		2,4-Dihydroxybenzoic acid	55900000
36		6-Methoxysalicylic acid	244000000
37		4-Anisic acid	19800000
38		2-Hydroxycinnamic acid	3.49245e+07	1.86937e+07
39		2-Anisic acid	3.3494e+07	1.92533e+07
40		3-Hydroxybenzyl alcohol	94600000
41		Isovanillic acid	5.02572e+07
42		6-Hydroxy-8-methoxy-3-methyl-3,4-dihydro-1H-isochromen-1-one	2.72761e+07
43	Alkaloids and nitrogen-containing compounds	L-Canavanine	4030000000
44		Trigonelline	687000000
45		Nipecotic acid	1030000000	1.91493e+08
46		Adenine	94600000
47		Guanine	358000000
48		N-Methyl-2-pyrrolidone	64300000
49	Organic acids	Citric acid	5510000000	61500000
50		D-(+)-Malic acid	4330000000
51		L-(+)-Tartaric acid	1050000000
52		Quinic acid	2130000000	27600000
53		Succinic acid	456000000	11800000
54		trans-Aconitic acid	238000000
55		2-Isopropylmalic acid	332000000
56		Mesaconic acid	418000000	7.53866e+06
57		Gluconic acid	774000000	19100000
58		D-(-)-Quinic acid	2130000000	2.76049e+07
59		3-Hydroxy-3-(methoxycarbonyl)pentanedioic acid	24300000
60		trans-Cinnamic acid	1.1216e+07
61	Amino acids	D-(+)-Proline	5220000000	363000000
62		DL-Arginine	3600000000	242000000
63		L-Phenylalanine	404000000
64		L-Tyrosine	334000000
65		Asparagine	657000000
66		L-Isoleucine	1510000000
67		D-(+)-Tryptophan	501000000
68		γ-Aminobutyric acid (GABA)	259000000
69		1-Aminocyclohexanecarboxylic acid	743000000
70		Anthranilic acid	7.111e+06
71		L-Pyroglutamic acid	297000000
72	Sugars, sugar alcohols and derivatives	α,α-Trehalose	3130000000	62100000
73		D-(+)-Maltose	2030000000	220000000
74		D-(+)-Galactose	64900000	45900000
75		Xylitol	130000000
76		δ-Ribono-1,4-lactone	56900000
77		5-Hydroxymethylfurfural (5-HMF)	252000000
78		α-Lactose	616000000
79	Fatty acids, esters and related lipids	Palmitic Acid	104000000
80		Linoleic Acid	55900000
81		Oleic acid	36800000
82		Arachidonic acid	157000000
83		Azelaic acid	94800000
84		Oleamide	626000000
85		Methyl palmitate	841000
86		Di(2-ethylhexyl) phthalate (DEHP)	24500000
87	Choline, carnitine and related compounds	Choline	4820000000	1540000000
88		Acetyl-L-carnitine	32800000
89		L(-)-Carnitine	48500000
90		Betaine	1620000000
91	Nucleosides	Adenosine	538000000
92		Guanosine	183000000	1.6142e+06
93		Uridine	30200000
94		2′-Deoxyadenosine	81700000
95	Others	Rubiadin	3.72758e+07
96		Senkyunolide H	3.28865e+07
97		6-{3-[(3,4-dimethoxyphenyl)methyl]-4-methoxy-2-(methoxymethyl)butyl}-4-methoxy-2H-1,3-benzodioxole	6.22666e+07
98		3-[2-(1,3-Benzodioxol-5-yl)-7-methoxy-1-benzofuran-5-yl]-3-hydroxypropyl hexopyranoside	6.22666e+07
99		4-(3,4-dihydro-2H-1,5-benzodioxepin-7-ylmethyl)-1lambda~6~,4-thiazinane-1,1-dione	2.54127e+07
100		2-(hydroxymethyl)-6-{5-[3-(hydroxymethyl)-5-(3-hydroxypropyl)-7-methoxy-2,3-dihydro-1-benzofuran-2-yl]-2-methoxyphenoxy}oxane-3,4,5-triol	1.18472e+07
101		Picroside II	20200000
102		1-O-[(2α,3β,5ξ,9ξ,18ξ,19α)-2,3,19,23-Tetrahydroxy-28-oxoolean-12-en-28-yl]-β-D-glucopyranose	305000000
103		(2S,3R,4S,5S,6R)-2-{4-[(1S,3aR,4S,6aR)-4-(4-hydroxy-3,5-dimethoxyphenyl)-hexahydrofuro[3,4-c]furan-1-yl]-2,6-dimethoxyphenoxy}-6-(hydroxymethyl)oxane-3,4,5-triol	22100000
104		Creatine	1050000000
105		Taurine	219000000
106		4-Oxoproline	358000000
107		L-(+)-Lactic acid	1500000000
108		Pyruvic acid	110000000	1.06669e+08
109		Suberic acid	20800000
110		Adipic acid	4770000
111		Pimelic acid	9810000
112		Glutaric acid	15200000	7.25845e+06
113		Caprolactam	97900000

## Sheet: Table S2
	Batch 1	Batch 2	Batch 3	Batch 4	Batch 5	Batch 6
Batch 1	1	0.85	0.88	0.85	0.9	0.85
Batch 2	0.85	1	0.97	0.99	0.98	0.83
Batch 3	0.88	0.97	1	0.97	0.98	0.83
Batch 4	0.85	0.99	0.97	1	0.98	0.85
Batch 5	0.9	0.98	0.98	0.98	1	0.87
Batch 6	0.85	0.83	0.83	0.85	0.87	1

## Sheet: Table S3
	Batch 1	Batch 2	Batch 3	Batch 4	Batch 5	Batch 6
Batch 1	1	1	1	0.997	0.997	1
Batch 2	1	1	1	0.997	0.997	1
Batch 3	1	1	1	0.997	0.997	1
Batch 4	0.997	0.997	0.997	1	1	0.999
Batch 5	0.997	0.997	0.997	1	1	0.999
Batch 6	1	1	1	0.999	0.999	1

## Sheet: Table S4
Model vs. Control	log2FC	pvalue	regulation	Name	Description		Model vs. WYHZF_H	log2FC	pvalue	regulation	Name	Description
MGP_C3HHeJ_G0023541	-7.1349	1.68e-227	down	Slc22a7	solute carrier family 22 member 7 [Mus musculus]		MGP_C3HHeJ_G0027253	1.5625	5.496e-32	up	Rorc	unnamed protein product [Mus musculus]
MGP_C3HHeJ_G0012053	4.6825	2.32e-189	up	MGP_C3HHeJ_G0012053	glyceraldehyde-3-phosphate dehydrogenase [Myotis myotis]		MGP_C3HHeJ_G0018827	-2.4415	8.48411e-20	down	Nr1d1	nuclear receptor subfamily 1 group D member 1 [Mus musculus]
MGP_C3HHeJ_G0028500	-5.4667	7.36e-142	down	Tlr12	toll-like receptor 12 [Mus musculus]		MGP_C3HHeJ_G0017001	-1.7327	3.14981e-19	down	Fabp7	fatty acid binding protein 7, brain, partial [Mus musculus]
MGP_C3HHeJ_G0011133	8.1587	7.68e-101	up	MGP_C3HHeJ_G0011133	NADH dehydrogenase [ubiquinone] iron-sulfur protein 5 [Mus musculus]		MGP_C3HHeJ_G0017364	2.2745	1.90744e-16	up	Cry1	cryptochrome-1 [Mus musculus]
MGP_C3HHeJ_G0039776	10.2551	3.83e-95	up	MGP_C3HHeJ_G0039776	histocompatibility 2, class II antigen E alpha precursor [Mus musculus]		MGP_C3HHeJ_G0020308	2.2836	1.47048e-13	up	Nfil3	nuclear factor interleukin-3-regulated protein [Mus musculus]
MGP_C3HHeJ_G0019359	6.0878	7.84e-88	up	Greb1	protein GREB1, partial [Grammomys surdaster]		MGP_C3HHeJ_G0027254	2.5284	7.60431e-13	up	Lingo4	Leucine rich repeat and Ig domain containing 4 [Mus musculus]
MGP_C3HHeJ_G0039386	3.6717	1.75e-86	up	MGP_C3HHeJ_G0039386	unnamed protein product [Mus musculus]		MGP_C3HHeJ_G0021762	25.5417	3.81688e-12	up	Apol9a	RIKEN cDNA 2310016F22, isoform CRA_b, partial [Mus musculus]
MGP_C3HHeJ_G0018351	8.4407	7.79e-78	up	Tm4sf5	transmembrane 4 L6 family member 5 [Mus musculus]		MGP_C3HHeJ_G0006661	24.98	1.11577e-11	up	Gm26718	phosphoglycerate mutase family member 5, isoform CRA_a, partial [Mus musculus]
MGP_C3HHeJ_G0005164	5.6563	1.03e-74	up	6330403K07Rik	uncharacterized protein LOC103712 [Mus musculus]		MGP_C3HHeJ_G0022241	-2.5321	6.19674e-11	down	Ciita	MHC class II transactivator isoform 2 [Mus musculus]
MGP_C3HHeJ_G0010442	-3.9939	2.11e-65	down	MGP_C3HHeJ_G0010442	glyceraldehyde-3-phosphate dehydrogenase isoform 2 [Mus musculus]		MGP_C3HHeJ_G0027820	1.0019	2.15067e-10	up	Pnrc1	proline-rich nuclear receptor coactivator 1 [Mus musculus]
MGP_C3HHeJ_G0032615	-5.3625	9.99e-60	down	Acsm3	unnamed protein product [Mus musculus]		MGP_C3HHeJ_G0006641	-1.802	1.33296e-09	down	5430427N15Rik	NA
MGP_C3HHeJ_G0035070	-1.8452	1.69e-58	down	Glb1	Galactosidase, beta 1 [Mus musculus]		MGP_C3HHeJ_G0039307	-21.2112	8.28282e-09	down	MGP_C3HHeJ_G0039307	truncated actin-4 [Bombyx mori]
MGP_C3HHeJ_G0023904	-3.3011	4.97e-58	down	Cdh2	spidroin-2-like [Saimiri boliviensis boliviensis]		MGP_C3HHeJ_G0026908	1.4885	1.00175e-08	up	Noct	unnamed protein product [Mus musculus]
MGP_C3HHeJ_G0024720	9.2185	1.82e-51	up	1700028P14Rik	RIKEN cDNA 1700028P14 [Mus musculus]		MGP_C3HHeJ_G0018650	1.4813	1.23729e-08	up	Ypel2	protein yippee-like 2 [Peromyscus leucopus]
MGP_C3HHeJ_G0039903	-10.5811	6.72e-50	down	MGP_C3HHeJ_G0039903	solute carrier family 7 member 13-like [Mus caroli]		MGP_C3HHeJ_G0027301	-1.6098	1.39214e-08	down	Ciart	circadian-associated transcriptional repressor isoform 3 [Mus musculus]
MGP_C3HHeJ_G0019452	-1.6626	9.23e-50	down	Zfp277	mCG61794, isoform CRA_b, partial [Mus musculus]		MGP_C3HHeJ_G0023541	1.3009	1.60034e-08	up	Slc22a7	solute carrier family 22 member 7 [Mus musculus]
MGP_C3HHeJ_G0033330	-2.2213	3.92e-47	down	Cpe	carboxypeptidase E preproprotein [Mus musculus]		MGP_C3HHeJ_G0032571	1.8684	2.19523e-08	up	Arntl	aryl hydrocarbon receptor nuclear translocator-like protein 1 [Cricetulus griseus]
MGP_C3HHeJ_G0028698	3.2693	2.23e-39	up	Pla2g2c	Phospholipase A2, group IIC [Mus musculus]		MGP_C3HHeJ_G0034447	1.9479	2.75224e-08	up	Zbtb16	unnamed protein product [Mus musculus]
MGP_C3HHeJ_G0024800	-3.3136	8.74e-39	down	Kif20b	kinesin-like protein KIF20B isoform X3 [Mus musculus]		MGP_C3HHeJ_G0031601	-1.1548	4.53445e-08	down	Cyp2f2	cytochrome P450 2F2 precursor [Mus musculus]
MGP_C3HHeJ_G0012143	-6.4067	1.9e-38	down	MGP_C3HHeJ_G0012143	mCG14858 [Mus musculus]		MGP_C3HHeJ_G0023427	-2.5061	1.09238e-07	down	Ubd	ubiquitin D [Mus musculus]
MGP_C3HHeJ_G0024707	3.7835	2.98e-37	up	Aldh1a1	Aldh1a1 protein, partial [Mus musculus]		MGP_C3HHeJ_G0030594	-0.6084	2.09397e-07	down	Irak2	unnamed protein product [Mus musculus]
MGP_C3HHeJ_G0018345	5.9756	8.79e-37	up	Alox15	polyunsaturated fatty acid lipoxygenase ALOX15 isoform X1 [Mus musculus]		MGP_C3HHeJ_G0039411	1.0182	2.13281e-07	up	MGP_C3HHeJ_G0039411	glutathione S-transferase-like [Mastomys coucha]
MGP_C3HHeJ_G0026249	-2.6565	2.07e-36	down	Rnf24	RING finger protein 24 isoform X1 [Cricetulus griseus]		MGP_C3HHeJ_G0027644	-2.2305	2.78873e-07	down	Gbp2	unnamed protein product, partial [Mus musculus]
MGP_C3HHeJ_G0026801	-3.9723	5.71e-36	down	Cyp7b1	Cytochrome P450, family 7, subfamily b, polypeptide 1 [Mus musculus]		MGP_C3HHeJ_G0035928	-0.6439	3.51026e-07	down	Asb9	ankyrin repeat and SOCS box protein 9 [Mus musculus]
MGP_C3HHeJ_G0017726	-6.2155	2.12e-34	down	Sec14l3	unnamed protein product, partial [Mus musculus]		MGP_C3HHeJ_G0028721	-0.6892	3.76831e-07	down	Klhdc7a	kelch domain-containing protein 7A [Mus musculus]
MGP_C3HHeJ_G0015821	-1.4041	2.83e-33	down	Ppil3	peptidylprolyl isomerase (cyclophilin)-like 3, isoform CRA_c, partial [Mus musculus]		MGP_C3HHeJ_G0017317	-0.5274	3.94818e-07	down	Mfsd12	major facilitator superfamily domain-containing protein 12 [Mus musculus]
MGP_C3HHeJ_G0016783	-1.9569	4.65e-33	down	Fuca2	plasma alpha-L-fucosidase precursor [Mus musculus]		MGP_C3HHeJ_G0029340	-0.5501	4.52511e-07	down	Srd5a3	SRD5A2L [Mus musculus]
MGP_C3HHeJ_G0022009	2.0487	3.99e-32	up	Amigo2	amphoterin-induced protein 2 precursor [Mus musculus]		MGP_C3HHeJ_G0004079	4.1252	5.23761e-07	up	Gm43579	mCG147673 [Mus musculus]
MGP_C3HHeJ_G0014934	-2.7112	5.28e-32	down	2610507I01Rik	mCG1044118, isoform CRA_a [Mus musculus]		MGP_C3HHeJ_G0005449	-1.1473	5.10924e-07	down	A930038B10Rik	mCG145408, partial [Mus musculus]
MGP_C3HHeJ_G0015596	-1.6636	9.56e-30	down	Adhfe1	hydroxyacid-oxoacid transhydrogenase, mitochondrial isoform 1 [Mus musculus]		MGP_C3HHeJ_G0021239	1.6894	5.34902e-07	up	Gm10032	unnamed protein product [Mus musculus]
MGP_C3HHeJ_G0018392	-2.3152	1.12e-29	down	Ggt6	glutathione hydrolase 6 [Mus musculus]		MGP_C3HHeJ_G0017954	-0.7623	7.19681e-07	down	Timd2	T-cell immunoglobulin and mucin domain-containing protein 2 precursor [Mus musculus]
MGP_C3HHeJ_G0024532	-4.2943	1.38e-29	down	Slc22a26	mCG14908, isoform CRA_a, partial [Mus musculus]		MGP_C3HHeJ_G0027048	-2.4959	7.46325e-07	down	Fgg	fibrinogen, gamma polypeptide [Mus musculus]
MGP_C3HHeJ_G0033631	-4.5399	1.47e-29	down	Ces1g	mCG9581 [Mus musculus]		MGP_C3HHeJ_G0028182	-0.6779	8.3714e-07	down	Cachd1	VWFA and cache domain-containing protein 1 precursor [Mus musculus]
MGP_C3HHeJ_G0024531	-3.2476	2.85e-28	down	Slc22a19	solute carrier family 22 member 19 isoform X2 [Mus musculus]		MGP_C3HHeJ_G0021145	-1.057	8.78195e-07	down	Gjb2	gap junction membrane channel protein beta 2, isoform CRA_b, partial [Mus musculus]
MGP_C3HHeJ_G0023200	1.4274	4.6e-28	up	Glo1	lactoylglutathione lyase [Mus musculus]		MGP_C3HHeJ_G0018995	0.7613	1.00301e-06	up	Gjc1	TPA: connexin Q [Ictidomys tridecemlineatus]
MGP_C3HHeJ_G0028697	2.303	7.89e-28	up	Ubxn10	Ubxn10 protein [Mus musculus]		MGP_C3HHeJ_G0029561	-0.806	1.05717e-06	down	Slc26a1	sulfate anion transporter 1 isoform 1 [Mus musculus]
MGP_C3HHeJ_G0023363	3.6314	1.74e-27	up	MGP_C3HHeJ_G0023363	MHC class I heavy chain precursor [Mus musculus]		MGP_C3HHeJ_G0018079	-0.7301	1.55964e-06	down	Slc36a1	hypothetical protein A6R68_18628 [Neotoma lepida]
MGP_C3HHeJ_G0017317	1.1271	5.22e-27	up	Mfsd12	major facilitator superfamily domain-containing protein 12 [Mus musculus]		MGP_C3HHeJ_G0032694	1.2773	1.80877e-06	up	Gdpd3	glycerophosphodiester phosphodiesterase domain containing 3, isoform CRA_e [Mus musculus]
MGP_C3HHeJ_G0016155	-4.7431	5.45e-27	down	Cntnap5a	contactin-associated protein like 5-1 isoform 2 precursor [Mus musculus]		MGP_C3HHeJ_G0017261	1.1324	2.27035e-06	up	Adamtsl5	ADAMTS-like protein 5 isoform X1 [Mus musculus]
MGP_C3HHeJ_G0035830	-2.6959	6.31e-27	down	Chrdl1	chordin-like protein 1 isoform 2 precursor [Mus musculus]		MGP_C3HHeJ_G0026471	2.6423	2.24425e-06	up	Fer1l4	fer-1-like protein 4 isoform X1 [Mus musculus]
MGP_C3HHeJ_G0023752	-2.4988	8.78e-27	down	Nlrc4	NLR family CARD domain-containing protein 4 [Mus musculus]		MGP_C3HHeJ_G0026959	1.5161	2.25525e-06	up	P2ry14	P2Y purinoceptor 14 isoform b [Mus musculus]
MGP_C3HHeJ_G0028723	-1.345	1.04e-26	down	Arhgef10l	rho guanine nucleotide exchange factor 10-like protein isoform b [Mus musculus]		MGP_C3HHeJ_G0021322	0.9062	2.98688e-06	up	Tsc22d1	TSC22 domain family protein 1 isoform 1 [Mus musculus]
MGP_C3HHeJ_G0016048	2.7728	1.11e-26	up	Ugt1a1	UDP-glucuronosyltransferase 1-1 isoform X5 [Mastomys coucha]		MGP_C3HHeJ_G0003464	-1.2245	3.67594e-06	down	Gm13528	mCG1030235 [Mus musculus]
MGP_C3HHeJ_G0019946	-5.7672	1.55e-26	down	Akr1c18	aldo-keto reductase family 1 member C18 isoform 1 [Mus musculus]		MGP_C3HHeJ_G0020720	-1.3452	3.61883e-06	down	Dnase1l3	Deoxyribonuclease 1-like 3 [Mus musculus]
MGP_C3HHeJ_G0020254	0.7579	1.47e-25	up	Dtnbp1	unnamed protein product, partial [Mus musculus]		MGP_C3HHeJ_G0030993	-0.9755	3.74043e-06	down	Tapbpl	TAP binding protein-like [Mus musculus]
MGP_C3HHeJ_G0021900	-3.0227	2.24e-25	down	Bik	bcl-2-interacting killer isoform X2 [Mus musculus]		MGP_C3HHeJ_G0017152	1.1453	4.90285e-06	up	Gm10787	unnamed protein product [Mus musculus]
MGP_C3HHeJ_G0016050	-0.9214	2.7e-25	down	MGP_C3HHeJ_G0016050	Holliday junction recognition protein isoform X3 [Mus musculus]		MGP_C3HHeJ_G0018702	-0.4208	4.79112e-06	down	Gm20390	NME1-NME2 protein [Homo sapiens]
MGP_C3HHeJ_G0021883	1.4915	2.74e-25	up	Cyp2d22	mCG20388, isoform CRA_a, partial [Mus musculus]		MGP_C3HHeJ_G0020303	-1.0262	4.8264e-06	down	Sema4d	semaphorin-4D isoform X3 [Mus musculus]
MGP_C3HHeJ_G0018631	-1.3539	7.89e-25	down	Car4	carbonic anhydrase 4 [Cricetulus griseus]		MGP_C3HHeJ_G0028062	1.3883	5.01938e-06	up	Col27a1	procollagen, type XXVII, alpha 1, isoform CRA_a [Mus musculus]
MGP_C3HHeJ_G0024745	-1.7896	1.12e-24	down	4430402I18Rik	unnamed protein product [Mus musculus]		MGP_C3HHeJ_G0016076	0.7237	6.31984e-06	up	Per2	period protein 2, partial [Phodopus sungorus]
MGP_C3HHeJ_G0026630	-1.6761	1.25e-24	down	Slc9a8	sodium/hydrogen exchanger 8-like [Leptonychotes weddellii]		MGP_C3HHeJ_G0030278	-0.5975	6.366e-06	down	D630045J12Rik	D630045J12Rik protein, partial [Mus musculus]
MGP_C3HHeJ_G0028739	-2.5322	1.25e-24	down	Arhgef19	rho guanine nucleotide exchange factor 19 [Rattus norvegicus]		MGP_C3HHeJ_G0022503	-0.4639	6.53732e-06	down	Hspbap1	Hspb associated protein 1, isoform CRA_a [Mus musculus]
MGP_C3HHeJ_G0022075	-0.7514	2.13e-24	down	Cers5	Lass5 protein [Mus musculus]		MGP_C3HHeJ_G0035336	3.4717	6.6211e-06	up	Tmem255a	transmembrane protein 255A isoform 2 [Mus musculus]
MGP_C3HHeJ_G0026644	-4.7721	1.02e-23	down	Kcng1	potassium voltage-gated channel subfamily G member 1 [Mus musculus]		MGP_C3HHeJ_G0016514	-1.9172	7.36484e-06	down	Adamts4	a disintegrin-like and metallopeptidase (reprolysin type) with thrombospondin type 1 motif, 4, isoform CRA_a, partial [Mus musculus]
MGP_C3HHeJ_G0017148	1.8101	2.48e-23	up	Ftcd	formiminotransferase cyclodeaminase, isoform CRA_b [Rattus norvegicus]		MGP_C3HHeJ_G0023715	-0.7222	7.33342e-06	down	Lama1	laminin A chain [Mus musculus]
MGP_C3HHeJ_G0027346	-2.2197	1.57e-22	down	Fmo5	flavin-containing monooxygenase 5 isoform 1 [Mus musculus]		MGP_C3HHeJ_G0015790	1.7077	7.60433e-06	up	Gm28551	unnamed protein product [Mus musculus]
MGP_C3HHeJ_G0023297	7.2081	1.96e-22	up	MGP_C3HHeJ_G0023297	butyrophilin-like protein 2 isoform X1 [Mus musculus]		MGP_C3HHeJ_G0018460	-0.4137	8.19574e-06	down	Rtn4rl1	reticulon 4 receptor like 1 [Rhinolophus ferrumequinum]
MGP_C3HHeJ_G0033351	-1.6051	2.74e-22	down	Lpl	Lipoprotein lipase, partial [Eudyptes pachyrhynchus]		MGP_C3HHeJ_G0022202	-0.6808	8.11563e-06	down	Vasn	vasorin precursor [Mus musculus]
MGP_C3HHeJ_G0021671	1.1708	3.98e-22	up	Them6	protein THEM6 precursor [Mus musculus]		MGP_C3HHeJ_G0031169	0.5724	7.9977e-06	up	Gys2	glycogen [starch] synthase, liver isoform 1 [Mus musculus]
MGP_C3HHeJ_G0015930	1.5895	4.9e-22	up	Prkag3	protein kinase, AMP-activated, gamma 3 non-catatlytic subunit, isoform CRA_a, partial [Mus musculus]		MGP_C3HHeJ_G0003321	-1.4281	9.25455e-06	down	MGP_C3HHeJ_G0003321	uncharacterized protein LOC667977 isoform X2 [Mus musculus]
MGP_C3HHeJ_G0019039	-1.9081	5.61e-22	down	Ace	angiotensin-converting enzyme isoform 2 precursor [Mus musculus]		MGP_C3HHeJ_G0034158	1.2386	9.10593e-06	up	Cnn1	calponin-1 [Peromyscus californicus insignis]
MGP_C3HHeJ_G0030981	4.398	1.26e-21	up	Pianp	PILR alpha-associated neural protein isoform X1 [Rattus norvegicus]		MGP_C3HHeJ_G0024220	-0.6925	9.93574e-06	down	Ablim3	mKIAA0843 protein, partial [Mus musculus]
MGP_C3HHeJ_G0021469	-2.0157	1.48e-21	down	C1qtnf3	complement C1q tumor necrosis factor-related protein 3 isoform 1 precursor [Mus musculus]		MGP_C3HHeJ_G0031590	4.0408	1.01536e-05	up	Cyp2a5	mCG118140, isoform CRA_b, partial [Mus musculus]
MGP_C3HHeJ_G0034716	-2.6995	1.57e-21	down	Myo5a	hypothetical protein GHT09_017293 [Marmota monax]		MGP_C3HHeJ_G0021839	-1.5584	1.05645e-05	down	Grap2	GRB2-related adaptor protein 2 [Mus musculus]
MGP_C3HHeJ_G0022193	1.9141	3.16e-21	up	Dnase1	deoxyribonuclease I, isoform CRA_a, partial [Mus musculus]		MGP_C3HHeJ_G0030798	2.2179	1.20185e-05	up	Actg2	PREDICTED: actin, alpha cardiac muscle 1 [Thamnophis sirtalis]
MGP_C3HHeJ_G0024168	-1.8391	3.27e-21	down	Ppic	peptidyl-prolyl cis-trans isomerase C precursor [Mus musculus]		MGP_C3HHeJ_G0020138	-0.9159	1.23053e-05	down	Dcdc2a	doublecortin domain containing 2a, isoform CRA_d [Mus musculus]
MGP_C3HHeJ_G0015764	-2.5963	4.13e-21	down	Col5a2	unnamed protein product [Mus musculus]		MGP_C3HHeJ_G0027082	3.2633	1.36505e-05	up	Lrrc71	leucine-rich repeat-containing protein 71 isoform X1 [Mus musculus]
MGP_C3HHeJ_G0039430	-2.4844	9.52e-21	down	MGP_C3HHeJ_G0039430	mCG22120 [Mus musculus]		MGP_C3HHeJ_G0028426	1.7928	1.45163e-05	up	Mfsd2a	sodium-dependent lysophosphatidylcholine symporter 1 [Meriones unguiculatus]
MGP_C3HHeJ_G0003762	-3.7648	1.01e-20	down	0610031O16Rik	mCG145177, partial [Mus musculus]		MGP_C3HHeJ_G0032153	-0.9479	1.54077e-05	down	Tmc3	transmembrane channel-like protein 3 [Mus musculus]
MGP_C3HHeJ_G0035275	-1.4973	1.2e-20	down	Chst7	carbohydrate sulfotransferase 7 precursor [Mus musculus]		MGP_C3HHeJ_G0004390	-1.5844	1.99124e-05	down	Gm16638	mCG145907, partial [Mus musculus]
MGP_C3HHeJ_G0019768	-2.7722	1.72e-20	down	Tc2n	tandem C2 domains nuclear protein [Mus musculus]		MGP_C3HHeJ_G0005496	-0.5665	2.12086e-05	down	4930556M19Rik	mCG141159, isoform CRA_d [Mus musculus]
MGP_C3HHeJ_G0027783	-2.3107	3.56e-20	down	Slc7a13	solute carrier family 7 member 13 [Mus musculus]		MGP_C3HHeJ_G0006023	3.5483	2.26907e-05	up	B230312C02Rik	mCG140080, isoform CRA_a, partial [Mus musculus]
MGP_C3HHeJ_G0003710	-3.8556	8.68e-20	down	Gm15441	thioredoxin interacting protein, isoform CRA_a, partial [Mus musculus]		MGP_C3HHeJ_G0022276	0.7193	2.26031e-05	up	Myh11	mKIAA0866 protein, partial [Mus musculus]
MGP_C3HHeJ_G0018070	1.6787	1.04e-19	up	Lyrm7	complex III assembly factor LYRM7 isoform X1 [Microtus fortis]		MGP_C3HHeJ_G0017262	1.7829	2.45159e-05	up	Plk5	inactive serine/threonine-protein kinase PLK5 isoform 1 [Mus musculus]
MGP_C3HHeJ_G0024342	-1.5337	1.23e-19	down	Cndp2	cytosolic non-specific dipeptidase [Mus musculus]		MGP_C3HHeJ_G0031761	2.4605	2.65077e-05	up	Fxyd3	leucine-rich glioma-inactivated protein 1 [Cricetulus griseus]
MGP_C3HHeJ_G0023396	6.7157	3.51e-19	up	H2-T3	truncated MHC class I antigen splice variant Tw3.1a [Mus musculus]		MGP_C3HHeJ_G0029203	2.2523	2.69662e-05	up	Cytl1	4Cytl1 protein, partial [Mus musculus]
MGP_C3HHeJ_G0023682	2.502	5.96e-19	up	C3	complement component 3, isoform CRA_f, partial [Mus musculus]		MGP_C3HHeJ_G0018158	-1.0898	3.0449e-05	down	Pld6	mitochondrial cardiolipin hydrolase isoform b [Mus musculus]
MGP_C3HHeJ_G0017765	3.5253	6.52e-19	up	Myl7	myosin regulatory light chain 2, atrial isoform [Mus musculus]		MGP_C3HHeJ_G0035126	1.875	3.01061e-05	up	Cck	cholecystokinin, isoform CRA_c, partial [Mus musculus]
MGP_C3HHeJ_G0020654	-2.3026	7.23e-19	down	Rnf180	E3 ubiquitin-protein ligase RNF180 isoform 1 [Mus musculus]		MGP_C3HHeJ_G0036093	1.1347	2.97152e-05	up	MGP_C3HHeJ_G0036093	mCG22653 [Mus musculus]
MGP_C3HHeJ_G0028426	-3.6317	1.09e-18	down	Mfsd2a	sodium-dependent lysophosphatidylcholine symporter 1 [Meriones unguiculatus]		MGP_C3HHeJ_G0025101	0.4364	3.21936e-05	up	Plxdc2	plexin domain-containing protein 2 isoform X1 [Mus musculus]
MGP_C3HHeJ_G0027361	5.0817	1.7e-18	up	Hsd3b1	unnamed protein product, partial [Mus musculus]		MGP_C3HHeJ_G0030423	-0.7768	3.37458e-05	down	Osbpl3	oxysterol-binding protein-related protein 3 isoform X4 [Mus musculus]
MGP_C3HHeJ_G0030223	-1.1019	1.88e-18	down	Irf5	interferon regulatory factor 5 isoform X4 [Mus musculus]		MGP_C3HHeJ_G0031187	-1.3306	3.46727e-05	down	Bhlhe41	class E basic helix-loop-helix protein 41 [Peromyscus californicus insignis]
MGP_C3HHeJ_G0020342	1.8742	2.76e-18	up	MGP_C3HHeJ_G0020342	Rgs14 protein [Rattus norvegicus]		MGP_C3HHeJ_G0015826	-1.0091	3.58794e-05	down	Als2cr12	mCG117851, isoform CRA_c, partial [Mus musculus]
MGP_C3HHeJ_G0023919	-2.4746	3.79e-18	down	Mep1b	meprin A subunit beta precursor [Mus musculus]		MGP_C3HHeJ_G0021622	-0.5436	3.67122e-05	down	Mtss1	protein MTSS 1 [Rattus norvegicus]
MGP_C3HHeJ_G0024651	-1.8423	4.54e-18	down	Keg1	glycine N-acyltransferase-like protein Keg1 [Mus musculus]		MGP_C3HHeJ_G0032294	-0.2697	3.6646e-05	down	Lamtor1	ragulator complex protein LAMTOR1 [Mus musculus]
MGP_C3HHeJ_G0023292	-2.2361	5.56e-18	down	H2-Ob	unnamed protein product [Mus musculus]		MGP_C3HHeJ_G0016625	0.3949	3.83304e-05	up	Ahctf1	protein ELYS [Mus musculus]
MGP_C3HHeJ_G0033630	-1.4435	7.37e-18	down	Ces1f	carboxylesterase ML1, partial [Mus musculus]		MGP_C3HHeJ_G0018694	0.6381	3.84346e-05	up	Stxbp4	Stxbp4 protein [Mus musculus]
MGP_C3HHeJ_G0034496	-0.89	8.9e-18	down	Acat1	acetyl-CoA acetyltransferase, mitochondrial precursor [Mus musculus]		MGP_C3HHeJ_G0034722	0.749	4.01344e-05	up	Leo1	RNA polymerase-associated protein LEO1 isoform X2 [Mus caroli]
MGP_C3HHeJ_G0005736	-2.5566	1.67e-17	down	C330002G04Rik	unnamed protein product, partial [Mus musculus]		MGP_C3HHeJ_G0006785	-0.8021	4.23551e-05	down	Gm15408	mCG144569, partial [Mus musculus]
MGP_C3HHeJ_G0015661	-3.8772	2.52e-17	down	Col19a1	collagen alpha-1(XIX) chain isoform X5 [Mus musculus]		MGP_C3HHeJ_G0016812	0.5828	4.4231e-05	up	Map3k5	unnamed protein product, partial [Mus musculus]
MGP_C3HHeJ_G0021776	2.3428	2.78e-17	up	Pvalb	parvalbumin alpha [Mus musculus]		MGP_C3HHeJ_G0018817	-1.4074	4.34589e-05	down	Ikzf3	zinc finger protein Aiolos [Mus musculus]
MGP_C3HHeJ_G0015504	-1.1863	3.29e-17	down	2310009A05Rik	mCG1045525, partial [Mus musculus]		MGP_C3HHeJ_G0029962	1.4919	4.40715e-05	up	Gpc2	unnamed protein product [Mus musculus]
MGP_C3HHeJ_G0032261	2.9576	5.93e-17	up	Chrdl2	RecName: Full=Chordin-like protein 2; Flags: Precursor [Mus musculus]		MGP_C3HHeJ_G0030420	1.6251	4.35792e-05	up	Npy	pro-neuropeptide Y preproprotein [Mus musculus]
MGP_C3HHeJ_G0027362	1.9486	1.16e-16	up	Hao2	2-Hydroxyacid oxidase 2 [Mus musculus]		MGP_C3HHeJ_G0021673	2.7275	4.56535e-05	up	Lypd2	ly6/PLAUR domain-containing protein 2 precursor [Mus musculus]
MGP_C3HHeJ_G0015614	-0.6193	1.81e-16	down	Tram1	translocating chain-associated membrane protein 1 [Mus musculus]		MGP_C3HHeJ_G0015971	1.3172	4.67977e-05	up	Kcne4	potassium voltage-gated channel subfamily E member 4 isoform X2 [Arvicanthis niloticus]
MGP_C3HHeJ_G0018710	2.3429	2.05e-16	up	Abcc3	ATP-binding cassette sub-family C member 3 isoform X1 [Myodes glareolus]		MGP_C3HHeJ_G0022090	-0.4967	4.69057e-05	down	Tfcp2	transcription factor CP2, isoform CRA_a, partial [Mus musculus]
MGP_C3HHeJ_G0029002	-2.2399	3.37e-16	down	Cd36	platelet glycoprotein 4 [Mus musculus]		MGP_C3HHeJ_G0019252	-0.4237	4.80731e-05	down	Arl16	mCG2121 [Mus musculus]
MGP_C3HHeJ_G0035119	1.5903	3.49e-16	up	Myrip	myosin VIIA and Rab interacting protein, partial [Mus musculus]		MGP_C3HHeJ_G0020652	1.0369	4.83114e-05	up	Rgs7bp	regulator of G-protein signaling 7-binding protein [Mus musculus]
MGP_C3HHeJ_G0024377	3.5297	3.98e-16	up	BC021614	glutathione S-transferase P-like isoform 1 [Mus musculus]		MGP_C3HHeJ_G0003272	-0.5211	4.98986e-05	down	Zbtb11os1	Zinc finger and BTB domain-containing protein 11 [Tupaia chinensis]
MGP_C3HHeJ_G0024891	1.121	5.29e-16	up	Cpn1	carboxypeptidase N catalytic chain [Cricetulus griseus]		MGP_C3HHeJ_G0032719	-0.4973	4.96923e-05	down	Qprt	nicotinate-nucleotide pyrophosphorylase [carboxylating] [Mus musculus]
MGP_C3HHeJ_G0018460	0.7545	5.5e-16	up	Rtn4rl1	reticulon 4 receptor like 1 [Rhinolophus ferrumequinum]		MGP_C3HHeJ_G0034503	-1.5891	5.089e-05	down	Tnfaip8l3	tumor necrosis factor, alpha-induced protein 8-like 3, partial [Mus musculus]
MGP_C3HHeJ_G0023000	3.5518	8.06e-16	up	Prss41	unnamed protein product [Mus musculus]		MGP_C3HHeJ_G0015720	0.4872	5.4226e-05	up	Rev1	DNA repair protein REV1 isoform X4 [Cavia porcellus]
MGP_C3HHeJ_G0029760	2.3745	8.38e-16	up	Hpd	F1 protein, partial [Mus musculus]		MGP_C3HHeJ_G0023363	-1.3073	5.38876e-05	down	MGP_C3HHeJ_G0023363	MHC class I heavy chain precursor [Mus musculus]
MGP_C3HHeJ_G0035385	-2.8707	1.03e-15	down	Hs6st2	heparan-sulfate 6-O-sulfotransferase 2 isoform 1 [Mus musculus]		MGP_C3HHeJ_G0024728	1.0263	5.45723e-05	up	Tmem252	transmembrane protein 252 [Mus musculus]
MGP_C3HHeJ_G0015602	-2.2636	1.04e-15	down	Tcf24	unnamed protein product [Mus musculus]		MGP_C3HHeJ_G0032576	1.4598	5.46613e-05	up	Spon1	unnamed protein product [Mus musculus]
MGP_C3HHeJ_G0024370	-1.4794	1.16e-15	down	Acy3	Crystal structure of murine aminoacylase 3 [Mus musculus]		MGP_C3HHeJ_G0032901	1.1908	5.50076e-05	up	Ifitm1	interferon-induced transmembrane protein 1 isoform a [Mus musculus]
MGP_C3HHeJ_G0016040	2.2869	1.19e-15	up	Ugt1a9	UDP-glucuronosyltransferase 1A9 precursor [Mus musculus]		MGP_C3HHeJ_G0028090	1.5478	6.04016e-05	up	MGP_C3HHeJ_G0028090	cytochrome b, partial [Mus musculus]
MGP_C3HHeJ_G0027624	0.8404	1.19e-15	up	Trmt10a	RNA (guanine-9-) methyltransferase domain containing 2, isoform CRA_a [Mus musculus]		MGP_C3HHeJ_G0030253	1.4116	6.48575e-05	up	Akr1b8	aldose reductase-related protein 2 isoform X1 [Mastomys coucha]
MGP_C3HHeJ_G0021746	2.1552	1.34e-15	up	Gpt	alanine aminotransferase 1 [Mus musculus]		MGP_C3HHeJ_G0030288	-0.9166	6.4745e-05	down	Tbxas1	thromboxane-A synthase isoform X2 [Mus musculus]
MGP_C3HHeJ_G0027446	-2.3942	1.83e-15	down	Prok1	prokineticin 1, partial [Mus musculus]		MGP_C3HHeJ_G0019176	-0.6775	6.62455e-05	down	MGP_C3HHeJ_G0019176	Fam100b protein [Mus musculus]
MGP_C3HHeJ_G0019541	1.0855	2.06e-15	up	MGP_C3HHeJ_G0019541	mCG3173, isoform CRA_b, partial [Mus musculus]		MGP_C3HHeJ_G0031560	-0.5211	6.74419e-05	down	Dedd2	DNA-binding death effector domain-containing protein 2 isoform X1 [Mus caroli]
MGP_C3HHeJ_G0001259	-3.4289	2.23e-15	down	MGP_C3HHeJ_G0001259	NA		MGP_C3HHeJ_G0034741	0.716	6.76238e-05	up	Gsta4	glutathione S-transferase A4 [Mus musculus]
MGP_C3HHeJ_G0039790	2.4004	2.38e-15	up	MGP_C3HHeJ_G0039790	LOW QUALITY PROTEIN: H-2 class I histocompatibility antigen, Q10 alpha chain-like [Mus caroli]		MGP_C3HHeJ_G0034912	1.1467	6.71161e-05	up	Acy1	aminoacylase-1A isoform X2 [Cricetulus griseus]
MGP_C3HHeJ_G0022830	-1.4617	2.54e-15	down	Tiam2	mKIAA2016 protein, partial [Mus musculus]		MGP_C3HHeJ_G0019467	1.5693	7.11041e-05	up	Coch	coagulation factor C homolog (Limulus polyphemus), isoform CRA_b, partial [Mus musculus]
MGP_C3HHeJ_G0022503	0.8185	2.89e-15	up	Hspbap1	Hspb associated protein 1, isoform CRA_a [Mus musculus]		MGP_C3HHeJ_G0016561	-1.437	7.25596e-05	down	Apcs	serum amyloid P-component precursor [Mus musculus]
MGP_C3HHeJ_G0034368	1.1419	3.64e-15	up	Nectin1	poliovirus receptor-related 1, isoform CRA_a, partial [Mus musculus]		MGP_C3HHeJ_G0019567	2.2124	7.88882e-05	up	Rtn1	reticulon-1 isoform C [Mus musculus]
MGP_C3HHeJ_G0031195	2.8779	3.81e-15	up	Arntl2	aryl hydrocarbon receptor nuclear translocator-like protein 2 isoform X2 [Peromyscus leucopus]		MGP_C3HHeJ_G0021169	1.1279	7.90144e-05	up	Shisa2	protein shisa-2 homolog precursor [Mus musculus]
MGP_C3HHeJ_G0018343	1.5701	4.43e-15	up	Alox12	polyunsaturated fatty acid lipoxygenase ALOX12 isoform 1 [Mus musculus]		MGP_C3HHeJ_G0021207	0.8168	7.94994e-05	up	Pinx1	PIN2/TERF1-interacting telomerase inhibitor 1 [Mus musculus]
MGP_C3HHeJ_G0023607	-1.9704	5.25e-15	down	Plcl2	inactive phospholipase C-like protein 2 [Mus musculus]		MGP_C3HHeJ_G0029708	1.7405	8.10556e-05	up	Oas2	Oas2 protein, partial [Mus musculus]
MGP_C3HHeJ_G0022334	0.9272	5.53e-15	up	Prodh	Prodh protein [Mus musculus]		MGP_C3HHeJ_G0022814	1.6529	8.25202e-05	up	Sh3bgr	SH3BGR isoform 7, partial [Pongo abelii]
MGP_C3HHeJ_G0025616	-1.8484	8.42e-15	down	Frzb	Frizzled-related protein [Mus musculus]		MGP_C3HHeJ_G0002682	-1.0226	8.68063e-05	down	Gm10138	wiskott-Aldrich syndrome protein family member 1-like [Mus caroli]
MGP_C3HHeJ_G0021385	-2.5508	8.98e-15	down	Slitrk6	SLIT and NTRK-like protein 6 precursor [Mus musculus]		MGP_C3HHeJ_G0023297	-2.5776	8.79194e-05	down	MGP_C3HHeJ_G0023297	butyrophilin-like protein 2 isoform X1 [Mus musculus]
MGP_C3HHeJ_G0025072	-1.9402	1.02e-14	down	Itih2	inter-alpha-trypsin inhibitor heavy chain H2 precursor [Mus musculus]		MGP_C3HHeJ_G0026172	-0.3236	8.78048e-05	down	Ciao1	probable cytosolic iron-sulfur protein assembly protein CIAO1 isoform X2 [Rattus norvegicus]
MGP_C3HHeJ_G0018956	0.9274	1.48e-14	up	Rnd2	rho-related GTP-binding protein RhoN [Mus musculus]		MGP_C3HHeJ_G0029707	2.4793	8.95931e-05	up	Dtx1	DTX1 protein, partial [Bos taurus]
MGP_C3HHeJ_G0016239	1.5903	2.24e-14	up	Nuak2	NUAK family SNF1-like kinase 2 isoform B [Mus musculus]		MGP_C3HHeJ_G0031947	-1.3295	8.96488e-05	down	Dbp	D site-binding protein isoform 1 [Mus musculus]
MGP_C3HHeJ_G0033015	-2.9953	2.59e-14	down	Cd209a	CD209 antigen-like protein A [Mus musculus]		MGP_C3HHeJ_G0031429	1.2439	9.03896e-05	up	Hif3a	Chain B, Hypoxia-inducible factor 3-alpha [Mus musculus]
MGP_C3HHeJ_G0015974	1.3207	3.25e-14	up	Wdfy1	WD repeat and FYVE domain-containing protein 1 isoform 2 [Mus musculus]		MGP_C3HHeJ_G0016804	-0.9021	9.42537e-05	down	Tnfaip3	hypothetical protein [Bos mutus]
MGP_C3HHeJ_G0021262	-1.7447	3.9e-14	down	Gm21685	ectonucleoside triphosphate diphosphohydrolase 4 [Mus pahari]		MGP_C3HHeJ_G0025318	0.6551	9.31172e-05	up	Ncs1	neuronal calcium sensor 1 [Taeniopygia guttata]
MGP_C3HHeJ_G0016203	-1.1763	5.86e-14	down	Cd55	complement decay-accelerating factor, GPI-anchored isoform 2 preproprotein [Mus musculus]		MGP_C3HHeJ_G0035223	-0.5238	9.43525e-05	down	Rbm3	mCG116386, isoform CRA_d [Mus musculus]
MGP_C3HHeJ_G0022878	-1.2793	1.06e-13	down	Slc22a2	solute carrier family 22 member 2 isoform 1 [Mus musculus]		MGP_C3HHeJ_G0004210	1.6308	9.67719e-05	up	Gm44040	Inositol 1,4,5-trisphosphate receptor type 1 [Microtus ochrogaster]
MGP_C3HHeJ_G0020331	-3.0064	1.21e-13	down	Unc5a	netrin receptor UNC5A isoform X2 [Mus musculus]		MGP_C3HHeJ_G0004592	-1.0606	9.85068e-05	down	D030055H07Rik	Glyctk protein, partial [Mus musculus]
MGP_C3HHeJ_G0011728	2.7144	1.32e-13	up	MGP_C3HHeJ_G0011728	60S ribosomal protein L15, partial [Acanthisitta chloris]		MGP_C3HHeJ_G0031248	1.319	0.000100602	up	Eps8l1	epidermal growth factor receptor kinase substrate 8-like protein 1 [Rattus rattus]
MGP_C3HHeJ_G0032992	1.8578	1.36e-13	up	Ccnd1	G1/S-specific cyclin-D1 isoform 2 [Mus musculus]		MGP_C3HHeJ_G0031700	1.7565	0.000100862	up	Zfp82	unnamed protein product [Mus musculus]
MGP_C3HHeJ_G0026629	-1.0748	2.33e-13	down	B4galt5	beta-1,4-galactosyltransferase 5 isoform X1 [Mus musculus]		MGP_C3HHeJ_G0034250	1.6652	0.000104617	up	Vsig2	V-set and immunoglobulin domain-containing protein 2 precursor [Mus musculus]
MGP_C3HHeJ_G0033160	-1.4106	2.76e-13	down	Ido2	indoleamine 2,3-dioxygenase 2 isoform X2 [Mus musculus]		MGP_C3HHeJ_G0022476	3.2352	0.000106325	up	MGP_C3HHeJ_G0022476	mucin Muc4, partial [Mus musculus]
MGP_C3HHeJ_G0018257	0.9912	3.07e-13	up	Myh10	unnamed protein product [Mus musculus]		MGP_C3HHeJ_G0018392	-0.8752	0.000116849	down	Ggt6	glutathione hydrolase 6 [Mus musculus]
MGP_C3HHeJ_G0021404	0.9417	3.49e-13	up	Farp1	FERM, ARHGEF and pleckstrin domain-containing protein 1 isoform X2 [Mus musculus]		MGP_C3HHeJ_G0018894	2.1246	0.000116462	up	Krt19	keratin, type I cytoskeletal 19 isoform 1 [Mus musculus]
MGP_C3HHeJ_G0016039	3.7822	5e-13	up	MGP_C3HHeJ_G0016039	UDP-glucuronosyltransferase 1A7 isoform X5 [Marmota monax]		MGP_C3HHeJ_G0030764	-0.6539	0.000115738	down	Tprkb	Tp53rk binding protein, isoform CRA_c [Mus musculus]
MGP_C3HHeJ_G0034858	-4.7032	5.19e-13	down	Cldn18	claudin-18 isoform A2.1 [Mus musculus]		MGP_C3HHeJ_G0033266	0.9852	0.000116999	up	Pdlim3	PDZ and LIM domain protein 3 isoform 2 [Mus musculus]
MGP_C3HHeJ_G0022841	1.5484	5.27e-13	up	Synj2	synaptojanin-2 isoform f [Mus musculus]		MGP_C3HHeJ_G0034917	-0.3845	0.000117524	down	Parp3	unnamed protein product [Mus musculus]
MGP_C3HHeJ_G0027963	-2.6142	7.31e-13	down	Gabbr2	PREDICTED: gamma-aminobutyric acid type B receptor subunit 2-like [Hipposideros armiger]		MGP_C3HHeJ_G0039790	-1.1018	0.000119324	down	MGP_C3HHeJ_G0039790	LOW QUALITY PROTEIN: H-2 class I histocompatibility antigen, Q10 alpha chain-like [Mus caroli]
MGP_C3HHeJ_G0011151	-3.568	1.01e-12	down	MGP_C3HHeJ_G0011151	PREDICTED: glyceraldehyde-3-phosphate dehydrogenase-like [Elephantulus edwardii]		MGP_C3HHeJ_G0012559	0.5969	0.000123184	up	MGP_C3HHeJ_G0012559	RecName: Full=Cytochrome b; AltName: Full=Complex III subunit 3; AltName: Full=Complex III subunit III; AltName: Full=Cytochrome b-c1 complex subunit 3; AltName: Full=Ubiquinol-cytochrome-c reductase complex cytochrome b subunit [Mus macedonicus]
MGP_C3HHeJ_G0035359	-2.1498	1.31e-12	down	Apln	apelin, partial [Mus musculus]		MGP_C3HHeJ_G0020376	-0.2989	0.000122655	down	Hnrnpa0	heterogeneous nuclear ribonucleoprotein A0 [Mus musculus]
MGP_C3HHeJ_G0023316	3.3434	1.45e-12	up	MGP_C3HHeJ_G0023316	mCG15916, isoform CRA_d [Mus musculus]		MGP_C3HHeJ_G0028698	-0.882	0.000121744	down	Pla2g2c	Phospholipase A2, group IIC [Mus musculus]
MGP_C3HHeJ_G0019945	-2.5585	1.52e-12	down	Akr1c14	3-alpha-hydroxysteroid dehydrogenase [Mus musculus]		MGP_C3HHeJ_G0028460	0.4079	0.000128112	up	Meaf6	RIKEN cDNA 2310005N01, isoform CRA_e, partial [Mus musculus]
MGP_C3HHeJ_G0018965	2.4384	1.66e-12	up	Sost	sclerostin precursor [Mus musculus]		MGP_C3HHeJ_G0028930	-0.9943	0.000129967	down	Ankrd65	mCG23358 [Mus musculus]
MGP_C3HHeJ_G0017467	-1.3073	2.12e-12	down	Slc6a15	sodium-dependent neutral amino acid transporter B(0)AT2 [Mus musculus]		MGP_C3HHeJ_G0018919	-1.4987	0.000139914	down	Kcnh4	potassium voltage-gated channel subfamily H member 4 [Mus musculus]
MGP_C3HHeJ_G0021652	-0.9076	2.63e-12	down	Khdrbs3	KH domain-containing, RNA-binding, signal transduction-associated protein 3 [Phodopus roborovskii]		MGP_C3HHeJ_G0034597	-0.556	0.000140408	down	Tle3	mKIAA1547 protein, partial [Mus musculus]
MGP_C3HHeJ_G0027805	2.8135	2.89e-12	up	MGP_C3HHeJ_G0027805	betaine--homocysteine S-methyltransferase 1 isoform X4 [Odocoileus virginianus texanus]		MGP_C3HHeJ_G0031946	1.0326	0.000141961	up	Car11	carbonic anhydrase-related protein 11 isoform 1 precursor [Mus musculus]
MGP_C3HHeJ_G0018955	0.5643	3.9e-12	up	Vat1	unnamed protein product [Mus musculus]		MGP_C3HHeJ_G0017722	-1.1793	0.000144765	down	4930556J24Rik	unnamed protein product [Mus musculus]
MGP_C3HHeJ_G0027813	2.3285	3.96e-12	up	Ankrd6	ankyrin repeat domain-containing protein 6 isoform X2 [Mus musculus]		MGP_C3HHeJ_G0022497	0.5416	0.000145539	up	Hacd2	very-long-chain (3R)-3-hydroxyacyl-CoA dehydratase 2 [Mus musculus]
MGP_C3HHeJ_G0027006	-3.4356	4.52e-12	down	1110032F04Rik	uncharacterized membrane protein C3orf80 homolog precursor [Mus musculus]		MGP_C3HHeJ_G0005377	-0.4694	0.000150127	down	Fam120aos	mCG1043891, partial [Mus musculus]
MGP_C3HHeJ_G0018261	2.2208	4.62e-12	up	Odf4	Odf4 protein [Mus musculus]		MGP_C3HHeJ_G0022761	1.273	0.000151685	up	Eva1c	protein eva-1 homolog C isoform 2 [Mus musculus]
MGP_C3HHeJ_G0018301	-1.3399	4.88e-12	down	Tnfsfm13	tumor necrosis factor (ligand) superfamily, member 12-member 13 isoform c [Mus musculus]		MGP_C3HHeJ_G0021930	-0.5807	0.000156379	down	Cdpf1	RIKEN cDNA 2210021J22 gene [Mus musculus]
MGP_C3HHeJ_G0017397	1.2068	4.94e-12	up	Utp20	small subunit processome component 20 homolog [Mus musculus]		MGP_C3HHeJ_G0026601	-1.4333	0.000161111	down	Mmp9	gelatinase b, partial [Mus musculus]
MGP_C3HHeJ_G0021470	-1.1505	5.19e-12	down	Amacr	alpha-methylacyl-CoA racemase [Mus musculus]		MGP_C3HHeJ_G0020835	-0.3975	0.000168082	down	Il17rb	interleukin 17 receptor B, isoform CRA_d, partial [Mus musculus]
MGP_C3HHeJ_G0025007	-2.1427	5.21e-12	down	Gfra1	glial cell line derived neurotrophic factor family receptor alpha 1, isoform CRA_b, partial [Mus musculus]		MGP_C3HHeJ_G0021559	-0.803	0.000168158	down	Lrp12	low-density lipoprotein receptor-related protein 12 isoform 2 precursor [Mus musculus]
MGP_C3HHeJ_G0020121	-1.656	5.4e-12	down	Slc17a3	Solute carrier family 17 (sodium phosphate), member 3 [Mus musculus]		MGP_C3HHeJ_G0024192	-1.8671	0.000166908	down	Gm4841	interferon-inducible GTPase-like [Mus musculus]
MGP_C3HHeJ_G0018562	1.4851	6.14e-12	up	Rnf135	unnamed protein product, partial [Mus musculus]		MGP_C3HHeJ_G0026185	1.5487	0.000165337	up	Mall	MAL-like protein [Mus musculus]
MGP_C3HHeJ_G0033296	-0.985	6.29e-12	down	Aga	N(4)-(beta-N-acetylglucosaminyl)-L-asparaginase isoform 1 preproprotein [Mus musculus]		MGP_C3HHeJ_G0027307	0.7724	0.000169589	up	Vps45	PREDICTED: vacuolar protein sorting-associated protein 45-like [Propithecus coquereli]
MGP_C3HHeJ_G0028301	-1.4863	6.81e-12	down	Cyp4b1	cytochrome P450 4B1 [Mus musculus]		MGP_C3HHeJ_G0017799	-1.1016	0.000178066	down	Ikzf1	DNA-binding protein Ikaros isoform X13 [Apodemus sylvaticus]
MGP_C3HHeJ_G0028825	-1.1172	7.13e-12	down	Ubiad1	ubiA prenyltransferase domain-containing protein 1-like [Dasypus novemcinctus]		MGP_C3HHeJ_G0019886	-0.396	0.000177877	down	Zfyve21	zinc finger FYVE domain-containing protein 21 isoform 1 [Mus musculus]
MGP_C3HHeJ_G0028548	-3.1885	7.29e-12	down	Nkain1	sodium/potassium-transporting ATPase subunit beta-1-interacting protein 1 isoform X1 [Castor canadensis]		MGP_C3HHeJ_G0032845	0.8655	0.000179436	up	Lrrc27	mCG21945, isoform CRA_c [Mus musculus]
MGP_C3HHeJ_G0030461	-1.5817	8.08e-12	down	Ggct	gamma-glutamylcyclotransferase isoform X1 [Saimiri boliviensis boliviensis]		MGP_C3HHeJ_G0024055	-0.8071	0.000190141	down	Pcdhb14	protocadherin beta 14 [Mus musculus]
MGP_C3HHeJ_G0032661	2.2496	1.1e-11	up	Aqp8	aquaporin-8 isoform 2 [Mus musculus]		MGP_C3HHeJ_G0023365	-1.3962	0.00019277	down	H2-Q6	MHC beta-2-microglobulin, partial [Mus musculus]
MGP_C3HHeJ_G0027627	-1.6089	1.2e-11	down	Adh1	alcohol dehydrogenase 1 [Mus pahari]		MGP_C3HHeJ_G0024788	0.8588	0.00019206	up	Acta2	actin, aortic smooth muscle [Heterocephalus glaber]
MGP_C3HHeJ_G0013537	8.4361	1.21e-11	up	MGP_C3HHeJ_G0013537	unnamed protein product [Macaca fascicularis]		MGP_C3HHeJ_G0031035	-1.2389	0.000196566	down	Clec2h	C-type lectin-domain family 2 member H, partial [Mus musculus]
MGP_C3HHeJ_G0024192	3.4021	1.22e-11	up	Gm4841	interferon-inducible GTPase-like [Mus musculus]		MGP_C3HHeJ_G0020254	-0.2688	0.000199862	down	Dtnbp1	unnamed protein product, partial [Mus musculus]
MGP_C3HHeJ_G0019962	-2.0797	1.23e-11	down	Idi1	isopentenyl-diphosphate Delta-isomerase 1 [Mus musculus]		MGP_C3HHeJ_G0001538	2.0778	0.000207414	up	MGP_C3HHeJ_G0001538	unnamed protein product [Mus musculus]
MGP_C3HHeJ_G0039787	3.7221	1.31e-11	up	MGP_C3HHeJ_G0039787	histocompatibility 2, Q region locus 1 isoform X9 [Mus musculus]		MGP_C3HHeJ_G0011877	-8.1232	0.000217561	down	MGP_C3HHeJ_G0011877	Integrin beta-5 [Heterocephalus glaber]
MGP_C3HHeJ_G0020835	0.7137	1.63e-11	up	Il17rb	interleukin 17 receptor B, isoform CRA_d, partial [Mus musculus]		MGP_C3HHeJ_G0019704	-1.7255	0.000214424	down	Fos	protein c-Fos [Mus musculus]
MGP_C3HHeJ_G0027563	-7.6016	1.68e-11	down	Neurog2	RecName: Full=Neurogenin-2; Short=NGN-2; AltName: Full=Helix-loop-helix protein mATH-4A; Short=mATH4A; AltName: Full=Protein atonal homolog 4 [Mus musculus]		MGP_C3HHeJ_G0020123	-0.8318	0.000218011	down	Slc17a4	RIKEN cDNA 9130214H05 [Mus musculus]
MGP_C3HHeJ_G0024708	2.3001	1.8e-11	up	Aldh1a7	aldehyde dehydrogenase, cytosolic 1 [Mus musculus]		MGP_C3HHeJ_G0021203	2.157	0.000216877	up	Fam167a	protein FAM167A [Mus musculus]
MGP_C3HHeJ_G0040004	1.7452	1.85e-11	up	MGP_C3HHeJ_G0040004	UDP-glucuronosyltransferase 2B17 isoform X2 [Arvicanthis niloticus]		MGP_C3HHeJ_G0025608	-0.8709	0.000220477	down	Itga4	integrin alpha-4 subunit, partial [Mus musculus]
MGP_C3HHeJ_G0024711	-1.8752	2.13e-11	down	Gda	mKIAA1258 protein, partial [Mus musculus]		MGP_C3HHeJ_G0029477	1.0785	0.000216793	up	MGP_C3HHeJ_G0029477	Ras-GEF domain-containing family member 1B [Eschrichtius robustus]
MGP_C3HHeJ_G0002648	-1.2851	2.18e-11	down	Panct2	mCG148360 [Mus musculus]		MGP_C3HHeJ_G0039381	1.1697	0.000219324	up	MGP_C3HHeJ_G0039381	G2/mitotic-specific cyclin-B2 [Peromyscus californicus insignis]
MGP_C3HHeJ_G0004209	-2.808	2.28e-11	down	0610040F04Rik	mCG1036701, partial [Mus musculus]		MGP_C3HHeJ_G0005459	-0.5665	0.000227541	down	Gm26782	mCG140369, isoform CRA_a [Mus musculus]
MGP_C3HHeJ_G0031160	-3.2517	2.37e-11	down	Slco1a1	mCG6998, isoform CRA_a, partial [Mus musculus]		MGP_C3HHeJ_G0032116	-0.4434	0.000228095	down	Hddc3	Hddc3 [Phodopus roborovskii]
MGP_C3HHeJ_G0023542	-2.5398	2.42e-11	down	Ttbk1	tau-tubulin kinase 1 isoform X3 [Mus musculus]		MGP_C3HHeJ_G0029054	-0.57	0.00024269	down	Prkag2	PRKAG2 isoform 2 [Pan troglodytes]
MGP_C3HHeJ_G0039975	-1.6842	2.64e-11	down	MGP_C3HHeJ_G0039975	mCG52000, partial [Mus musculus]		MGP_C3HHeJ_G0035949	-0.7631	0.000243683	down	Mid1	E3 ubiquitin-protein ligase Midline-1 isoform X12 [Mus musculus]
MGP_C3HHeJ_G0033060	-1.2766	2.75e-11	down	Atp11a	mKIAA1021 protein, partial [Mus musculus]		MGP_C3HHeJ_G0015676	0.312	0.000248916	up	Zfp451	E3 SUMO-protein ligase ZNF451 isoform X2 [Apodemus sylvaticus]
MGP_C3HHeJ_G0019849	-1.2813	2.81e-11	down	Degs2	sphingolipid delta(4)-desaturase/C4-monooxygenase DES2 isoform 2 [Mus musculus]		MGP_C3HHeJ_G0027865	0.6695	0.000249167	up	Cntfr	ciliary neurotrophic factor receptor subunit alpha isoform X1 [Mus musculus]
MGP_C3HHeJ_G0016723	-1.9737	2.84e-11	down	Hsd11b1	The crystal structure of murine 11b-hydroxysteroid dehydrogenase: an important therapeutic target for diabetes [Mus musculus]		MGP_C3HHeJ_G0023361	-0.9875	0.000253622	down	H2-K1	MHC class I heavy chain precursor [Mus musculus]
MGP_C3HHeJ_G0028223	-1.3124	3.19e-11	down	Acot11	acyl-coenzyme A thioesterase 11 isoform 1 [Mus musculus]		MGP_C3HHeJ_G0024425	-0.3921	0.000252485	down	Yif1a	protein YIF1A [Mus musculus]
MGP_C3HHeJ_G0021932	-0.919	3.36e-11	down	Ttc38	Ttc38 protein, partial [Mus musculus]		MGP_C3HHeJ_G0010410	-0.9443	0.000271945	down	MGP_C3HHeJ_G0010410	glyceraldehyde-3-phosphate dehydrogenase [Myotis myotis]
MGP_C3HHeJ_G0015694	-0.575	4.27e-11	down	Lman2l	lectin, mannose-binding 2-like, isoform CRA_d, partial [Mus musculus]		MGP_C3HHeJ_G0029926	-0.9519	0.00027056	down	Tfr2	Transferrin receptor protein 2, partial [Eudyptes pachyrhynchus]
MGP_C3HHeJ_G0033071	-1.1553	4.6e-11	down	Tmco3	transmembrane and coiled-coil domain-containing protein 3 isoform 1 precursor [Mus musculus]		MGP_C3HHeJ_G0019081	1.1526	0.000278205	up	Rgs9	The multifunctional nature of Gbeta5/RGS9 revealed from its crystal structure [Mus musculus]
MGP_C3HHeJ_G0028233	-1.5159	4.74e-11	down	Dio1	Dio1 protein, partial [Mus musculus]		MGP_C3HHeJ_G0021669	-0.573	0.000282324	down	Jrk	jerky protein [Mus musculus]
MGP_C3HHeJ_G0034900	-2.5625	4.73e-11	down	MGP_C3HHeJ_G0034900	collagen alpha-6(VI) chain isoform 1 precursor [Mus musculus]		MGP_C3HHeJ_G0027948	-0.9897	0.000281347	down	Stra6l	stimulated by retinoic acid gene 6 protein-like isoform X1 [Mus musculus]
MGP_C3HHeJ_G0003907	1.7505	5.06e-11	up	Tmem51os1	unnamed protein product [Mus musculus]		MGP_C3HHeJ_G0029988	-0.4241	0.000281596	down	Tmem184a	similar to hypothetical protein MGC9712, isoform CRA_b [Rattus norvegicus]
MGP_C3HHeJ_G0022317	-1.1189	5.69e-11	down	Slc7a4	cationic amino acid transporter 4 isoform 1 [Mus musculus]		MGP_C3HHeJ_G0005539	-0.6673	0.000285001	down	C330013E15Rik	NA
MGP_C3HHeJ_G0039278	0.9213	7.19e-11	up	MGP_C3HHeJ_G0039278	macrophage migration inhibitory factor [Rattus norvegicus]		MGP_C3HHeJ_G0022587	1.7902	0.000287572	up	Tagln3	PREDICTED: transgelin-3 isoform X1 [Bos mutus]
MGP_C3HHeJ_G0032616	-0.9191	7.8e-11	down	MGP_C3HHeJ_G0032616	unnamed protein product, partial [Mus musculus]		MGP_C3HHeJ_G0023622	-1.8182	0.00029713	down	Adgre4	adhesion G protein-coupled receptor E4 precursor [Mus musculus]
MGP_C3HHeJ_G0025590	-1.7721	7.85e-11	down	Agps	alkyldihydroxyacetonephosphate synthase, peroxisomal [Mus musculus]		MGP_C3HHeJ_G0017319	-0.41	0.000307302	down	Fzr1	Fzr1 [Phodopus roborovskii]
MGP_C3HHeJ_G0006506	2.2605	8.08e-11	up	MGP_C3HHeJ_G0006506	rCG56442 [Rattus norvegicus]		MGP_C3HHeJ_G0019435	0.8358	0.00030341	up	Tspan13	tetraspanin 13, isoform CRA_b, partial [Mus musculus]
MGP_C3HHeJ_G0018493	-1.725	1.03e-10	down	Tmigd1	transmembrane and immunoglobulin domain containing 1, isoform CRA_a [Mus musculus]		MGP_C3HHeJ_G0023054	-0.4318	0.000304378	down	Eme2	probable crossover junction endonuclease EME2 isoform X5 [Rattus norvegicus]
MGP_C3HHeJ_G0034787	-1.7827	1.07e-10	down	Nt5e	5' nucleotidase, ecto, isoform CRA_b [Mus musculus]		MGP_C3HHeJ_G0025294	-0.2834	0.000303574	down	Gm28035	volume-regulated anion channel subunit LRRC8A [Mus musculus]
MGP_C3HHeJ_G0015582	0.5766	1.19e-10	up	Mrpl15	39S ribosomal protein L15, mitochondrial isoform 2 precursor [Mus musculus]		MGP_C3HHeJ_G0039278	-0.5083	0.00030582	down	MGP_C3HHeJ_G0039278	macrophage migration inhibitory factor [Rattus norvegicus]
MGP_C3HHeJ_G0027908	1.5774	1.23e-10	up	Car9	carbonic anhydrase 9 isoform X2 [Jaculus jaculus]		MGP_C3HHeJ_G0028556	0.7379	0.000313023	up	Tmem200b	transmembrane protein 200B [Mus musculus]
MGP_C3HHeJ_G0016786	-0.9774	1.36e-10	down	Aig1	androgen-induced gene 1 protein isoform X3 [Mus musculus]		MGP_C3HHeJ_G0034414	1.4217	0.000319241	up	Scn2b	sodium channel subunit beta-2 precursor [Mus musculus]
MGP_C3HHeJ_G0028207	-1.3681	1.52e-10	down	C8a	complement component 8, alpha polypeptide, isoform CRA_c, partial [Mus musculus]		MGP_C3HHeJ_G0034194	0.6627	0.000321896	up	Adamts15	A disintegrin and metalloproteinase with thrombospondin motifs 15 isoform 1 preproprotein [Mus musculus]
MGP_C3HHeJ_G0028625	-1.2774	1.53e-10	down	Paqr7	membrane progestin receptor alpha [Mus musculus]		MGP_C3HHeJ_G0028568	0.5616	0.000326262	up	Sesn2	sestrin-2 [Mus musculus]
MGP_C3HHeJ_G0030407	-0.5942	1.58e-10	down	Tmem176b	transmembrane protein 176B [Mus musculus]		MGP_C3HHeJ_G0025579	1.0436	0.000330926	up	Hoxd11	homeobox protein Hox-D11 [Odocoileus virginianus texanus]
MGP_C3HHeJ_G0031171	-1.4655	1.59e-10	down	Kcnj8	ATP-sensitive inward rectifier potassium channel 8 isoform 1 [Mus musculus]		MGP_C3HHeJ_G0035493	0.907	0.000332086	up	Pdzd4	PDZ domain containing 4, isoform CRA_a, partial [Mus musculus]
MGP_C3HHeJ_G0030261	0.7573	1.6e-10	up	Wdr91	unnamed protein product, partial [Gulo gulo]		MGP_C3HHeJ_G0033029	0.5931	0.000339492	up	Ccl25	C-C motif chemokine 25 isoform X2 [Mus musculus]
MGP_C3HHeJ_G0032003	-0.9609	1.97e-10	down	Htatip2	oxidoreductase HTATIP2 isoform a precursor [Mus musculus]		MGP_C3HHeJ_G0032238	0.677	0.000343933	up	Tsku	unnamed protein product, partial [Mus musculus]
MGP_C3HHeJ_G0002997	0.8384	2.06e-10	up	1700052K11Rik	unnamed protein product, partial [Mus musculus]		MGP_C3HHeJ_G0019868	1.0466	0.000350471	up	Ankrd9	ankyrin repeat domain 9, isoform CRA_a, partial [Mus musculus]
MGP_C3HHeJ_G0016235	0.8161	2.07e-10	up	Cdk18	cyclin-dependent kinase 18 isoform X3 [Meriones unguiculatus]		MGP_C3HHeJ_G0027762	0.3578	0.000349813	up	Fam92a	RIKEN cDNA 6720467C03, isoform CRA_b, partial [Mus musculus]
MGP_C3HHeJ_G0005406	23.3229	2.29e-10	up	Gm26527	unnamed protein product [Mus musculus]		MGP_C3HHeJ_G0039430	0.9882	0.000349705	up	MGP_C3HHeJ_G0039430	mCG22120 [Mus musculus]
MGP_C3HHeJ_G0026812	-0.5702	2.44e-10	down	Hltf	mCG123397, isoform CRA_d [Mus musculus]		MGP_C3HHeJ_G0004347	-0.5339	0.000357737	down	Tmem147os	unnamed protein product [Mus musculus]
MGP_C3HHeJ_G0021762	-23.2608	2.57e-10	down	Apol9a	RIKEN cDNA 2310016F22, isoform CRA_b, partial [Mus musculus]		MGP_C3HHeJ_G0028003	1.6258	0.00035742	up	Tal2	T-cell acute lymphocytic leukemia protein 2 homolog [Mus musculus]
MGP_C3HHeJ_G0023218	-3.5491	3.09e-10	down	Cryaa	alpha-crystallin A chain isoform 2 [Mus musculus]		MGP_C3HHeJ_G0001888	-0.5634	0.000364551	down	MGP_C3HHeJ_G0001888	unnamed protein product, partial [Mus musculus]
MGP_C3HHeJ_G0029505	-1.0475	3.27e-10	down	Hsd17b11	estradiol 17-beta-dehydrogenase 11 precursor [Mus musculus]		MGP_C3HHeJ_G0016200	-0.9223	0.000363503	down	Cxcr4	RecName: Full=C-X-C chemokine receptor type 4; Short=CXC-R4; Short=CXCR-4; AltName: Full=Fusin; AltName: Full=Leukocyte-derived seven transmembrane domain receptor; Short=LESTR; AltName: Full=Pre-B-cell-derived chemokine receptor; Short=PB-CKR; AltName: Full=Stromal cell-derived factor 1 receptor; Short=SDF-1 receptor; AltName: CD_antigen=CD184 [Mus musculus]
MGP_C3HHeJ_G0023361	1.6962	3.31e-10	up	H2-K1	MHC class I heavy chain precursor [Mus musculus]		MGP_C3HHeJ_G0017093	0.7749	0.000367928	up	Rhobtb1	rho-related BTB domain-containing protein 1 isoform X2 [Lemur catta]
MGP_C3HHeJ_G0028969	-1.9379	3.54e-10	down	Cyp51	lanosterol 14-alpha demethylase [Mus musculus]		MGP_C3HHeJ_G0023028	2.554	0.000359788	up	Bricd5	RIKEN cDNA 9930021D14, isoform CRA_a [Mus musculus]
MGP_C3HHeJ_G0023201	3.1416	3.61e-10	up	Dnah8	dynein axonemal heavy chain 8 [Mus musculus]		MGP_C3HHeJ_G0028982	0.6198	0.000367445	up	Adam22	ADAM22-G09, partial [Mus musculus]
MGP_C3HHeJ_G0028701	2.206	3.98e-10	up	Pla2g5	phospholipase A2, group V, isoform CRA_b [Rattus norvegicus]		MGP_C3HHeJ_G0032729	-1.0988	0.000362905	down	Itgal	integrin alpha-L isoform 1 precursor [Mus musculus]
MGP_C3HHeJ_G0024220	0.98	4.22e-10	up	Ablim3	mKIAA0843 protein, partial [Mus musculus]		MGP_C3HHeJ_G0030740	1.5942	0.000370799	up	Gkn3	gastrokine-3 precursor [Mus musculus]
MGP_C3HHeJ_G0028545	0.9493	5.2e-10	up	Fabp3	Chain A, Fatty acid-binding protein, heart [Mus musculus]		MGP_C3HHeJ_G0031847	3.4867	0.000371382	up	Klk10	kallikrein 10, isoform CRA_a, partial [Mus musculus]
MGP_C3HHeJ_G0013863	-0.7973	6.05e-10	down	MGP_C3HHeJ_G0013863	glyceraldehyde-3-phosphate dehydrogenase isoform X1 [Phocoena sinus]		MGP_C3HHeJ_G0003306	-0.7885	0.000377414	down	Gm15318	mCG14587, isoform CRA_b, partial [Mus musculus]
MGP_C3HHeJ_G0039464	1.1972	7.43e-10	up	MGP_C3HHeJ_G0039464	mCG1037163, partial [Mus musculus]		MGP_C3HHeJ_G0016464	-1.1373	0.000379069	down	Cd247	CD247 antigen isoform iota precursor [Mus musculus]
MGP_C3HHeJ_G0020365	-2.0338	9.2e-10	down	Cxcl14	C-X-C motif chemokine 14 [Phodopus roborovskii]		MGP_C3HHeJ_G0028207	0.7654	0.000378475	up	C8a	complement component 8, alpha polypeptide, isoform CRA_c, partial [Mus musculus]
MGP_C3HHeJ_G0023972	-0.8673	9.35e-10	down	Reep5	receptor expression-enhancing protein 5 [Mus musculus]		MGP_C3HHeJ_G0027192	1.7362	0.000384225	up	S100a6	protein S100-A5 isoform X5 [Cricetulus griseus]
MGP_C3HHeJ_G0033029	-0.9927	9.37e-10	down	Ccl25	C-C motif chemokine 25 isoform X2 [Mus musculus]		MGP_C3HHeJ_G0026197	0.5177	0.000396399	up	Zc3h8	zinc finger CCCH domain-containing protein 8 [Mus musculus]
MGP_C3HHeJ_G0022590	-1.2426	9.8e-10	down	Plcxd2	PI-PLC X domain-containing protein 2 [Mus musculus]		MGP_C3HHeJ_G0028505	-0.6367	0.000394691	down	Azin2	antizyme inhibitor 2 isoform 1 [Mus musculus]
MGP_C3HHeJ_G0035584	-1.4955	9.93e-10	down	Pdk3	pyruvate dehydrogenase kinase, isoenzyme 3, isoform CRA_a, partial [Mus musculus]		MGP_C3HHeJ_G0030089	0.7182	0.000405111	up	Slc46a3	solute carrier family 46 member 3 isoform X2 [Mus caroli]
MGP_C3HHeJ_G0015822	-0.7667	1.07e-09	down	Nif3l1	Daam2 protein [Mus musculus]		MGP_C3HHeJ_G0021676	2.0372	0.000412506	up	Ly6d	lymphocyte antigen 6 complex, locus D [Mus musculus]
MGP_C3HHeJ_G0020866	2.658	1.11e-09	up	Colq	acetylcholinesterase collagenic tail peptide isoform X3 [Mus musculus]		MGP_C3HHeJ_G0001806	-2.7809	0.000419669	down	MGP_C3HHeJ_G0001806	NA
MGP_C3HHeJ_G0023047	1.2422	1.29e-09	up	Hs3st6	heparan sulfate glucosamine 3-O-sulfotransferase 6 isoform 1 [Mus musculus]		MGP_C3HHeJ_G0016151	-0.9276	0.000423546	down	Serpinb8	serine (or cysteine) peptidase inhibitor, clade B, member 8, isoform CRA_c, partial [Mus musculus]
MGP_C3HHeJ_G0023293	2.6012	1.3e-09	up	H2-Ab1	RecName: Full=H-2 class II histocompatibility antigen, A-K beta chain; Flags: Precursor [Mus musculus]		MGP_C3HHeJ_G0027604	2.9331	0.000425869	up	Slc9b2	sodium/hydrogen exchanger 9B2 isoform 3 [Mus musculus]
MGP_C3HHeJ_G0020570	3.5908	1.3e-09	up	MGP_C3HHeJ_G0020570	betaine--homocysteine S-methyltransferase 1 isoform X1 [Myodes glareolus]		MGP_C3HHeJ_G0017801	-0.7094	0.000436517	down	Ddc	dopa decarboxylase, isoform CRA_c [Rattus norvegicus]
MGP_C3HHeJ_G0027953	-0.9202	1.36e-09	down	Ncbp1	nuclear cap-binding protein subunit 1-like [Carlito syrichta]		MGP_C3HHeJ_G0018714	1.5126	0.000433677	up	Mycbpap	RecName: Full=MYCBP-associated protein; AltName: Full=AMAM-1; AltName: Full=AMY-1-binding protein 1; Short=AMAP-1 [Mus musculus]
MGP_C3HHeJ_G0031024	1.3047	1.4e-09	up	Foxm1	forkhead box M1 [Phyllostomus discolor]		MGP_C3HHeJ_G0033004	-1.0668	0.000435921	down	MGP_C3HHeJ_G0033004	mCG141809 [Mus musculus]
MGP_C3HHeJ_G0022241	2.3408	1.42e-09	up	Ciita	MHC class II transactivator isoform 2 [Mus musculus]		MGP_C3HHeJ_G0003289	-0.6552	0.000438896	down	MGP_C3HHeJ_G0003289	unnamed protein product [Mus musculus]
MGP_C3HHeJ_G0027140	-1.1698	1.46e-09	down	Trim46	unknown, partial [Mus musculus]		MGP_C3HHeJ_G0033342	1.4932	0.000453023	up	Npy1r	neuropeptide Y receptor type 1 [Mus musculus]
MGP_C3HHeJ_G0023285	2.3016	1.5e-09	up	H2-DMa	H2-M alpha chain, partial [Mus musculus domesticus]		MGP_C3HHeJ_G0033651	-0.495	0.000459198	down	Pllp	plasmolipin [Mus musculus]
MGP_C3HHeJ_G0006440	2.8381	1.58e-09	up	Gm831	uncharacterized protein LOC116093765 [Mastomys coucha]		MGP_C3HHeJ_G0035812	0.871	0.000467608	up	Tsc22d3	PREDICTED: TSC22 domain family protein 3 isoform X3 [Hipposideros armiger]
MGP_C3HHeJ_G0027530	-1.3607	1.58e-09	down	Alg14	asparagine-linked glycosylation 14 homolog (yeast), isoform CRA_b [Mus musculus]		MGP_C3HHeJ_G0023998	1.4689	0.000474646	up	Prob1	proline-rich basic protein 1 [Mus musculus]
MGP_C3HHeJ_G0035486	0.7181	1.63e-09	up	Slc6a8	sodium- and chloride-dependent creatine transporter 1-like, partial [Monodon monoceros]		MGP_C3HHeJ_G0028243	0.9074	0.000475164	up	Podn	podocan isoform X2 [Mus musculus]
MGP_C3HHeJ_G0023427	2.8497	1.64e-09	up	Ubd	ubiquitin D [Mus musculus]		MGP_C3HHeJ_G0026249	0.7399	0.000479188	up	Rnf24	RING finger protein 24 isoform X1 [Cricetulus griseus]
MGP_C3HHeJ_G0022271	-1.6367	1.71e-09	down	Mpv17l	mpv17-like protein isoform X1 [Mus caroli]		MGP_C3HHeJ_G0022221	1.0516	0.000494635	up	AU021092	UPF0764 protein C16orf89 homolog precursor [Mus musculus]
MGP_C3HHeJ_G0024892	1.6325	1.84e-09	up	Cyp2c44	cytochrome P450 2C44 isoform 1 precursor [Mus musculus]		MGP_C3HHeJ_G0018545	-1.0701	0.000498481	down	Nos2	nitric oxide synthase, inducible isoform a [Mus musculus]
MGP_C3HHeJ_G0030275	0.9588	1.91e-09	up	Svopl	putative transporter SVOPL isoform X5 [Mastomys coucha]		MGP_C3HHeJ_G0024994	-0.6261	0.000502785	down	Casp7	Lice2 cysteine protease [Mus musculus]
MGP_C3HHeJ_G0031429	2.0011	2.17e-09	up	Hif3a	Chain B, Hypoxia-inducible factor 3-alpha [Mus musculus]		MGP_C3HHeJ_G0016611	0.7591	0.000513998	up	1700016C15Rik	uncharacterized protein C1orf100 homolog [Mus musculus]
MGP_C3HHeJ_G0027048	3.0178	2.2e-09	up	Fgg	fibrinogen, gamma polypeptide [Mus musculus]		MGP_C3HHeJ_G0025624	0.9153	0.000520875	up	Itgav	Itgav protein, partial [Mus musculus]
MGP_C3HHeJ_G0021540	-2.08	2.56e-09	down	Gm10384	unnamed protein product [Mus musculus]		MGP_C3HHeJ_G0034478	0.9937	0.000525706	up	Layn	layilin precursor [Mus musculus]
MGP_C3HHeJ_G0023598	-1.999	2.61e-09	down	Apobec2	C->U-editing enzyme APOBEC-2 [Mus musculus]		MGP_C3HHeJ_G0022622	1.9235	0.000538461	up	Tmem45a	transmembrane protein 45A [Mus musculus]
MGP_C3HHeJ_G0022976	-1.4172	2.81e-09	down	Zfp945	uncharacterized protein LOC240041 isoform c [Mus musculus]		MGP_C3HHeJ_G0027909	0.9922	0.000534135	up	Tpm2	Tpm2 protein [Mus musculus]
MGP_C3HHeJ_G0020334	0.6499	2.83e-09	up	Zfp346	zinc finger protein 346 isoform X2 [Mus caroli]		MGP_C3HHeJ_G0031001	1.764	0.000539697	up	Vwf	unnamed protein product, partial [Mus musculus]
MGP_C3HHeJ_G0022335	1.1394	2.92e-09	up	Rtn4r	reticulon-4 receptor precursor [Mus musculus]		MGP_C3HHeJ_G0035771	-0.5874	0.000537539	down	Bex2	protein BEX1 [Mus musculus]
MGP_C3HHeJ_G0019193	2.3952	3.15e-09	up	Mgat5b	unnamed protein product [Mus musculus]		MGP_C3HHeJ_G0018232	-1.3443	0.00056071	down	Dnah9	dynein, axonemal, heavy chain 9, partial [Mus musculus]
MGP_C3HHeJ_G0034872	0.7679	3.16e-09	up	Amotl2	angiomotin like 2, isoform CRA_b [Mus musculus]		MGP_C3HHeJ_G0020203	0.9657	0.000562373	up	Fam217a	protein FAM217A isoform X2 [Mus musculus]
MGP_C3HHeJ_G0019684	0.8419	3.24e-09	up	Abcd4	ATP-binding cassette, sub-family D (ALD), member 4, isoform CRA_e, partial [Mus musculus]		MGP_C3HHeJ_G0023545	-0.3468	0.000561589	down	Srf	serum response factor [Mus musculus]
MGP_C3HHeJ_G0020205	-0.7646	3.57e-09	down	Eci3	enoyl-CoA delta isomerase 3, peroxisomal [Mus musculus]		MGP_C3HHeJ_G0034472	1.4238	0.000556898	up	Cryab	alpha-crystallin B chain [Mus musculus]
MGP_C3HHeJ_G0020714	-1.7199	4.08e-09	down	Hmgcs1	3-hydroxy-3-methylglutaryl-Coenzyme A synthase 1, isoform CRA_a, partial [Mus musculus]		MGP_C3HHeJ_G0020544	3.0525	0.000578417	up	Vcan	versican core protein isoform 2 precursor [Mus musculus]
MGP_C3HHeJ_G0004225	21.6217	4.18e-09	up	Gm44170	unnamed protein product [Mus musculus]		MGP_C3HHeJ_G0016314	-0.9396	0.000581075	down	Ptprc	receptor-type tyrosine-protein phosphatase C isoform X4 [Mus musculus]
MGP_C3HHeJ_G0029173	-1.6055	4.21e-09	down	Hgfac	hepatocyte growth factor activator preproprotein [Mus musculus]		MGP_C3HHeJ_G0030152	-0.6328	0.000589797	down	Thsd7a	unnamed protein product, partial [Mus musculus]
MGP_C3HHeJ_G0023791	-0.7566	4.73e-09	down	Tmem178	RIKEN cDNA 2810417M05, partial [Mus musculus]		MGP_C3HHeJ_G0033532	-0.8681	0.000597808	down	1700067K01Rik	UPF0575 protein C19orf67 homolog [Mus musculus]
MGP_C3HHeJ_G0018405	-1.2569	4.83e-09	down	Gsg2	Germ cell-specific gene 2 [Mus musculus]		MGP_C3HHeJ_G0005486	0.8194	0.000601861	up	Mir17hg	mCG1042649, partial [Mus musculus]
MGP_C3HHeJ_G0029214	-0.9277	5.1e-09	down	Zfp518b	zinc finger protein 518B [Mus caroli]		MGP_C3HHeJ_G0002313	0.7867	0.000608962	up	MGP_C3HHeJ_G0002313	reverse transcriptase, partial [Peromyscus maniculatus]
MGP_C3HHeJ_G0022012	1.728	5.54e-09	up	Endou	uridylate-specific endoribonuclease [Apodemus sylvaticus]		MGP_C3HHeJ_G0022349	0.7557	0.000623116	up	2025-09-05	septin-5 isoform X1 [Microtus ochrogaster]
MGP_C3HHeJ_G0019341	-1.4521	5.58e-09	down	Osr1	Hypothetical predicted protein, partial [Marmota monax]		MGP_C3HHeJ_G0027534	-0.5406	0.0006239	down	F3	coagulation factor III, partial [Mus musculus]
MGP_C3HHeJ_G0033376	1.3819	5.89e-09	up	Tm6sf2	transmembrane 6 superfamily member 2, isoform CRA_a, partial [Mus musculus]		MGP_C3HHeJ_G0025448	-0.953	0.00063852	down	Arhgap15	Rho GTPase activating protein 15, isoform CRA_b [Mus musculus]
MGP_C3HHeJ_G0018333	1.6077	5.96e-09	up	Asgr1	asialoglycoprotein receptor 1 isoform b [Mus musculus]		MGP_C3HHeJ_G0017248	-0.3685	0.000651313	down	Midn	MIDN isoform 5, partial [Pan troglodytes]
MGP_C3HHeJ_G0023149	1.6454	6.41e-09	up	Pacsin1	protein kinase C and casein kinase substrate in neurons protein 1 [Mus caroli]		MGP_C3HHeJ_G0031670	2.3002	0.000652218	up	Capn12	calpain-12 [Mus musculus]
MGP_C3HHeJ_G0026106	1.111	7.75e-09	up	Map1a	microtubule-associated protein MAP1A, partial [Mus musculus]		MGP_C3HHeJ_G0014860	0.7902	0.000671278	up	2810408I11Rik	mCG1045525, partial [Mus musculus]
MGP_C3HHeJ_G0017104	0.7182	8.9e-09	up	Ube2d1	ubiquitin-conjugating enzyme E2D 1, UBC4/5 homolog (yeast), isoform CRA_a, partial [Mus musculus]		MGP_C3HHeJ_G0017550	-0.6167	0.000672265	down	Srgap1	SLIT-ROBO Rho GTPase-activating protein 1 isoform X1 [Mus musculus]
MGP_C3HHeJ_G0024222	-1.2416	8.91e-09	down	Adrb2	beta-2 adrenergic receptor [Mus musculus]		MGP_C3HHeJ_G0018160	0.3492	0.000679506	up	Cops3	COP9 signalosome complex subunit 3 isoform X2 [Marmota marmota marmota]
MGP_C3HHeJ_G0034755	1.0942	8.87e-09	up	Col12a1	RecName: Full=Collagen alpha-1(XII) chain [Rattus norvegicus]		MGP_C3HHeJ_G0035490	0.9614	0.000678159	up	Srpk3	SRSF protein kinase 3 isoform X4 [Mus pahari]
MGP_C3HHeJ_G0018265	0.9316	9.09e-09	up	Pfas	PFAS isoform 8, partial [Pongo abelii]		MGP_C3HHeJ_G0023889	0.5331	0.00068329	up	Ttc39c	unnamed protein product [Mus musculus]
MGP_C3HHeJ_G0034146	-1.0303	9.22e-09	down	Rab3d	ras-related protein Rab-3D [Mus musculus]		MGP_C3HHeJ_G0028883	2.2195	0.000686295	up	Chd5	mCG131426 [Mus musculus]
MGP_C3HHeJ_G0006986	1.6991	9.34e-09	up	9330102E08Rik	mCG144866, partial [Mus musculus]		MGP_C3HHeJ_G0024077	-1.2171	0.000693843	down	Pcdhgb5	mCG133388, isoform CRA_g [Mus musculus]
MGP_C3HHeJ_G0024100	-1.3713	1.03e-08	down	Fgf1	fibroblast growth factor 1 [Rhinolophus ferrumequinum]		MGP_C3HHeJ_G0012557	0.5719	0.00070087	up	MGP_C3HHeJ_G0012557	NADH dehydrogenase subunit 6 [Mus musculus]
MGP_C3HHeJ_G0035614	-1.5574	1.04e-08	down	Tmem28	NALCN channel auxiliary factor 2 [Mus musculus]		MGP_C3HHeJ_G0026158	-0.6967	0.000698378	down	Atp8b4	probable phospholipid-transporting ATPase IM [Mus musculus]
MGP_C3HHeJ_G0023286	2.554	1.13e-08	up	MGP_C3HHeJ_G0023286	MB2k1 [Mus musculus]		MGP_C3HHeJ_G0020946	0.7619	0.000713866	up	Bmp4	bone morphogenetic protein 4 [Vicugna pacos]
MGP_C3HHeJ_G0017129	0.9696	1.15e-08	up	Mif	migration inhibitory factor, partial [Mus musculus]		MGP_C3HHeJ_G0021140	-0.4702	0.000707348	down	Pspc1	paraspeckle component 1 isoform 1 [Mus musculus]
MGP_C3HHeJ_G0022090	0.6944	1.26e-08	up	Tfcp2	transcription factor CP2, isoform CRA_a, partial [Mus musculus]		MGP_C3HHeJ_G0025583	1.5548	0.000703723	up	Hoxd3	homeobox D3, isoform CRA_a [Mus musculus]
MGP_C3HHeJ_G0007221	-2.4133	1.4e-08	down	Gm15348	unnamed protein product [Mus musculus]		MGP_C3HHeJ_G0029836	0.3788	0.000711464	up	Rabgef1	rab5 GDP/GTP exchange factor isoform X1 [Mastomys coucha]
MGP_C3HHeJ_G0029628	0.9755	1.43e-08	up	Ung	Ung protein [Mus musculus]		MGP_C3HHeJ_G0033930	1.0875	0.000708754	up	Spata33	spermatogenesis-associated protein 33 [Mus musculus]
MGP_C3HHeJ_G0031601	1.1911	1.44e-08	up	Cyp2f2	cytochrome P450 2F2 precursor [Mus musculus]		MGP_C3HHeJ_G0029659	0.9896	0.000717436	up	Dynll1	dynein light chain cytoplasmic [Lynx pardinus]
MGP_C3HHeJ_G0027619	3.2132	1.45e-08	up	MGP_C3HHeJ_G0027619	ragulator complex protein LAMTOR3 [Mus musculus]		MGP_C3HHeJ_G0023209	-1.9835	0.000722321	down	Ubash3a	ubiquitin-associated and SH3 domain-containing protein A isoform X1 [Mesocricetus auratus]
MGP_C3HHeJ_G0029987	0.4709	1.53e-08	up	Mafk	transcription factor MafK isoform X1 [Mastomys coucha]		MGP_C3HHeJ_G0018619	-0.5541	0.000729821	down	Dusp14	hypothetical protein A6R68_08969 [Neotoma lepida]
MGP_C3HHeJ_G0004844	-1.4496	1.63e-08	down	Gm29012	mCG1047867 [Mus musculus]		MGP_C3HHeJ_G0020481	-0.5272	0.000743801	down	Srd5a1	3-oxo-5-alpha-steroid 4-dehydrogenase 1 isoform X1 [Mus musculus]
MGP_C3HHeJ_G0021998	2.0309	1.8e-08	up	Nell2	protein kinase C-binding protein NELL2 precursor [Mus musculus]		MGP_C3HHeJ_G0023296	-3.1062	0.000743109	down	H2-Eb2	Histocompatibility 2, class II antigen E beta2 [Mus musculus]
MGP_C3HHeJ_G0017016	-0.5571	1.82e-08	down	P4ha1	prolyl 4-hydroxylase subunit alpha-1 isoform 3 precursor [Mus musculus]		MGP_C3HHeJ_G0030428	1.8985	0.00073769	up	Nfe2l3	nuclear factor erythroid 2-related factor 3 [Mus musculus]
MGP_C3HHeJ_G0028228	-1.9818	1.83e-08	down	Tceanc2	RIKEN cDNA 2210012G02, isoform CRA_b [Mus musculus]		MGP_C3HHeJ_G0030976	-1.052	0.000737888	down	Cd4	CD4 antigen, isoform CRA_b [Mus musculus]
MGP_C3HHeJ_G0029453	-1.1213	1.82e-08	down	Stbd1	DNA segment, Chr 5, ERATO Doi 593, expressed, isoform CRA_a [Mus musculus]		MGP_C3HHeJ_G0033509	-0.3238	0.000744216	down	Zfp330	zinc finger protein 330 isoform 1 [Mus musculus]
MGP_C3HHeJ_G0034917	0.5604	1.97e-08	up	Parp3	unnamed protein product [Mus musculus]		MGP_C3HHeJ_G0027007	0.3778	0.000753911	up	Ift80	mCG1045525, partial [Mus musculus]
MGP_C3HHeJ_G0020241	-0.869	2e-08	down	Adtrp	androgen-dependent TFPI-regulating protein isoform 1 [Mus musculus]		MGP_C3HHeJ_G0034251	1.4499	0.000755592	up	Nrgn	neurogranin [Mus musculus]
MGP_C3HHeJ_G0027538	-1.2206	2.15e-08	down	Gclm	glutamate--cysteine ligase regulatory subunit [Mus musculus]		MGP_C3HHeJ_G0019592	-0.5742	0.000762947	down	Wdr89	mCG144956, partial [Mus musculus]
MGP_C3HHeJ_G0023038	-1.9606	2.17e-08	down	Syngr3	synaptogyrin-3 [Mus musculus]		MGP_C3HHeJ_G0016507	1.7363	0.00077801	up	Mpz	myelin protein P0 isoform L-MPZ precursor [Mus musculus]
MGP_C3HHeJ_G0003970	20.5428	2.37e-08	up	Gm42846	NA		MGP_C3HHeJ_G0034780	4.3863	0.000776662	up	Prss35	protease, serine, 35, isoform CRA_b, partial [Mus musculus]
MGP_C3HHeJ_G0017289	-1.5715	2.51e-08	down	Tmprss9	transmembrane protease serine 9 isoform X4 [Mus musculus]		MGP_C3HHeJ_G0031917	0.7034	0.0007835	up	Tead2	TEA domain family member 2, isoform CRA_a [Mus musculus]
MGP_C3HHeJ_G0033827	-1.0344	2.55e-08	down	Ldhd	lactate dehydrogenase D, isoform CRA_a, partial [Mus musculus]		MGP_C3HHeJ_G0035001	1.3721	0.000786504	up	Col7a1	procollagen, type VII, alpha 1 [Mus musculus]
MGP_C3HHeJ_G0024716	1.4508	2.7e-08	up	Trpm3	transient receptor potential cation channel subfamily M member 3 isoform f [Mus musculus]		MGP_C3HHeJ_G0033979	0.42	0.00079137	up	Irf2bp2	interferon regulatory factor 2-binding protein 2 [Mus musculus]
MGP_C3HHeJ_G0035124	-1.3111	3.06e-08	down	Ulk4	Ulk4 protein [Mus musculus]		MGP_C3HHeJ_G0019261	-0.3616	0.000806592	down	Alyref	Aly/REF export factor [Tokudaia muenninki]
MGP_C3HHeJ_G0022497	-0.7868	3.29e-08	down	Hacd2	very-long-chain (3R)-3-hydroxyacyl-CoA dehydratase 2 [Mus musculus]		MGP_C3HHeJ_G0000678	2.6714	0.000822575	up	MGP_C3HHeJ_G0000678	rCG25260 [Rattus norvegicus]
MGP_C3HHeJ_G0033311	-1.0037	3.39e-08	down	Sap30	Sin3A associated protein 30 [Rattus norvegicus]		MGP_C3HHeJ_G0009366	1.2932	0.00081645	up	Rn7s1	unnamed protein product [Nyctereutes procyonoides]
MGP_C3HHeJ_G0032147	2.7131	3.42e-08	up	Adamtsl3	mCG120998, isoform CRA_b [Mus musculus]		MGP_C3HHeJ_G0020498	-0.468	0.000820918	down	Slc12a7	mFLJ00098 protein, partial [Mus musculus]
MGP_C3HHeJ_G0033349	-1.0158	3.54e-08	down	Csgalnact1	mCG1048990, partial [Mus musculus]		MGP_C3HHeJ_G0023377	-0.5107	0.00082741	down	Ddr1	discoidin domain receptor family, member 1, isoform CRA_b, partial [Mus musculus]
MGP_C3HHeJ_G0029414	1.7704	3.66e-08	up	Gc	vitamin D-binding protein, partial [Mus musculus]		MGP_C3HHeJ_G0029886	1.2002	0.000824895	up	Hspb1	heat shock protein beta-1 [Mus musculus]
MGP_C3HHeJ_G0028684	0.9412	3.74e-08	up	Alpl	alkaline phosphatase 2, liver, partial [Mus musculus]		MGP_C3HHeJ_G0024328	-0.3773	0.000838969	down	Pqlc1	PQ-loop repeat-containing protein 1 [Microtus ochrogaster]
MGP_C3HHeJ_G0030769	1.8454	3.79e-08	up	Nat8f5	Camello-like 5 [Mus musculus]		MGP_C3HHeJ_G0028396	0.3405	0.000842415	up	Ppcs	phosphopantothenate--cysteine ligase isoform 1 [Mus musculus]
MGP_C3HHeJ_G0022452	-1.1851	3.86e-08	down	Bdh1	D-beta-hydroxybutyrate dehydrogenase, mitochondrial isoform X1 [Mus pahari]		MGP_C3HHeJ_G0027811	1.2068	0.000850085	up	Mdn1	midasin [Mus musculus]
MGP_C3HHeJ_G0016006	-1.815	4.06e-08	down	2810459M11Rik	uncharacterized protein C2orf72 homolog isoform 2 [Mus musculus]		MGP_C3HHeJ_G0018163	-0.8715	0.000856149	down	Rasd1	dexamethasone-induced Ras-related protein 1 [Arvicanthis niloticus]
MGP_C3HHeJ_G0017966	-4.1761	4.18e-08	down	Olfr56	mCG146957 [Mus musculus]		MGP_C3HHeJ_G0016101	-0.7374	0.00087466	down	2310007B03Rik	protein mab-21-like 4 [Mus musculus]
MGP_C3HHeJ_G0033793	1.6558	4.25e-08	up	Hp	haptoglobin isoform 1 preproprotein [Mus musculus]		MGP_C3HHeJ_G0027049	-1.4161	0.000884884	down	Fga	fibrinogen, alpha polypeptide, isoform CRA_a [Mus musculus]
MGP_C3HHeJ_G0007327	1.4698	4.32e-08	up	Gm16845	zinc finger protein 653 [Phyllostomus discolor]		MGP_C3HHeJ_G0030915	1.6314	0.000889389	up	Slc6a12	LOW QUALITY PROTEIN: sodium- and chloride-dependent betaine transporter-like [Mus caroli]
MGP_C3HHeJ_G0016211	2.23	4.55e-08	up	Pigr	polymeric immunoglobulin receptor precursor [Mus musculus]		MGP_C3HHeJ_G0002746	-3.2967	0.000899044	down	A230020J21Rik	unnamed protein product, partial [Mus musculus]
MGP_C3HHeJ_G0032971	1.0274	4.64e-08	up	Cdkn1c	cyclin-dependent kinase inhibitor 1C isoform 1 [Mus musculus]		MGP_C3HHeJ_G0031473	-2.0738	0.000899286	down	Fosb	protein FosB isoform 1 [Mus musculus]
MGP_C3HHeJ_G0033442	-1.1273	4.87e-08	down	Tmem221	mCG10376 [Mus musculus]		MGP_C3HHeJ_G0025264	2.4146	0.000905151	up	Spaca9	RIKEN cDNA 1700026L06, isoform CRA_b [Mus musculus]
MGP_C3HHeJ_G0003306	1.211	4.9e-08	up	Gm15318	mCG14587, isoform CRA_b, partial [Mus musculus]		MGP_C3HHeJ_G0010646	-0.8923	0.000928646	down	MGP_C3HHeJ_G0010646	SRPR [Homo sapiens]
MGP_C3HHeJ_G0031144	0.9438	5.18e-08	up	Mgst1	microsomal glutathione S-transferase 1 isoform X1 [Mus caroli]		MGP_C3HHeJ_G0015162	1.6794	0.000925214	up	Gm13415	paired box 2, partial [Maylandia zebra]
MGP_C3HHeJ_G0019435	-1.2555	5.32e-08	down	Tspan13	tetraspanin 13, isoform CRA_b, partial [Mus musculus]		MGP_C3HHeJ_G0018486	0.4653	0.000922207	up	Nxn	nucleoredoxin-like [Peromyscus maniculatus bairdii]
MGP_C3HHeJ_G0003920	20.0174	5.38e-08	up	Gm13066	NA		MGP_C3HHeJ_G0019795	1.5962	0.000934533	up	Ifi27l2a	unnamed protein product, partial [Mus musculus]
MGP_C3HHeJ_G0021425	-1.1444	5.4e-08	down	Ghr	growth hormone receptor isoform 2 precursor [Mus musculus]		MGP_C3HHeJ_G0022817	-1.324	0.000931752	down	Itgb2l	integrin beta 2-like, isoform CRA_b, partial [Mus musculus]
MGP_C3HHeJ_G0030917	-5.6953	5.49e-08	down	A2m	alpha-2-macroglobulin-P isoform X1 [Mus musculus]		MGP_C3HHeJ_G0026833	1.4134	0.000921034	up	Egfem1	EGF-like and EMI domain-containing protein 1 isoform a precursor [Mus musculus]
MGP_C3HHeJ_G0030130	-1.0585	5.59e-08	down	Pon2	paraoxonase 2, isoform CRA_a [Rattus norvegicus]		MGP_C3HHeJ_G0027281	-0.9629	0.000935008	down	Gm128	protein MENT precursor [Mus musculus]
MGP_C3HHeJ_G0016123	-1.9332	5.68e-08	down	Slco4c1	solute carrier organic anion transporter family member 4C1 [Mus musculus]		MGP_C3HHeJ_G0028564	-0.2777	0.000934885	down	Trnau1ap	tRNA selenocysteine 1-associated protein 1 isoform X2 [Budorcas taxicolor]
MGP_C3HHeJ_G0034194	-0.998	5.69e-08	down	Adamts15	A disintegrin and metalloproteinase with thrombospondin motifs 15 isoform 1 preproprotein [Mus musculus]		MGP_C3HHeJ_G0034752	0.2888	0.000913439	up	Mto1	Protein MTO1-like protein, mitochondrial [Microtus ochrogaster]
MGP_C3HHeJ_G0027952	-1.1848	6.04e-08	down	Tstd2	cDNA sequence BC057893, isoform CRA_b, partial [Mus musculus]		MGP_C3HHeJ_G0039284	0.4517	0.000919296	up	MGP_C3HHeJ_G0039284	CDNA sequence BC085271 [Mus musculus]
MGP_C3HHeJ_G0024202	2.5629	6.09e-08	up	Cd74	H-2 class II histocompatibility antigen gamma chain isoform 1 [Mus musculus]		MGP_C3HHeJ_G0018959	-0.5	0.000940466	down	Tmem106a	transmembrane protein 106A [Mus musculus]
MGP_C3HHeJ_G0019038	-0.764	6.16e-08	down	Cyb561	cytochrome b561 isoform X1 [Mus musculus]		MGP_C3HHeJ_G0017704	-1.8181	0.000948433	down	Tespa1	protein TESPA1 [Mus musculus]
MGP_C3HHeJ_G0030826	-0.8334	6.41e-08	down	Pole4	DNA polymerase epsilon subunit 4 [Ailuropoda melanoleuca]		MGP_C3HHeJ_G0036499	0.7489	0.000948892	up	Gm22009	NA
MGP_C3HHeJ_G0035787	1.1701	6.86e-08	up	Slc25a53	mCG115034, isoform CRA_a [Mus musculus]		MGP_C3HHeJ_G0007286	1.4001	0.000952126	up	Crnde	mCG1035854 [Mus musculus]
MGP_C3HHeJ_G0031179	-4.2252	6.94e-08	down	Bcat1	branched-chain-amino-acid aminotransferase, cytosolic isoform X1 [Mus musculus]		MGP_C3HHeJ_G0015765	0.8824	0.000961596	up	Wdr75	WD repeat domain 75 [Mus musculus]
MGP_C3HHeJ_G0023967	-1.2497	6.97e-08	down	Nrep	neuronal regeneration-related protein [Mus musculus]		MGP_C3HHeJ_G0016063	0.4878	0.000967426	up	Mlph	rCG55614 [Rattus norvegicus]
MGP_C3HHeJ_G0033863	-1.3423	7.01e-08	down	Cdh13	cadherin 13, isoform CRA_b, partial [Mus musculus]		MGP_C3HHeJ_G0019618	0.6559	0.000971689	up	Plek2	pleckstrin-2 [Mus musculus]
MGP_C3HHeJ_G0031105	-2.3936	7.37e-08	down	Kap	kidney androgen regulated protein [Mus musculus]		MGP_C3HHeJ_G0024193	-1.5803	0.000969791	down	F830016B08Rik	interferon-inducible GTPase-like [Mus musculus]
MGP_C3HHeJ_G0021162	0.384	7.9e-08	up	Rcbtb1	RCC1 and BTB domain-containing protein 1 isoform 2 [Mus musculus]		MGP_C3HHeJ_G0027408	0.5115	0.00096875	up	Lrig2	mKIAA0806 protein, partial [Mus musculus]
MGP_C3HHeJ_G0035175	-0.8183	7.91e-08	down	2010315B03Rik	uncharacterized protein LOC630836 isoform 1 [Mus musculus]		MGP_C3HHeJ_G0020334	-0.3596	0.000994729	down	Zfp346	zinc finger protein 346 isoform X2 [Mus caroli]
MGP_C3HHeJ_G0021324	-0.7909	8.07e-08	down	Lacc1	unnamed protein product [Mus musculus]		MGP_C3HHeJ_G0022034	0.6452	0.000991534	up	MGP_C3HHeJ_G0022034	cyclin-T1 [Meriones unguiculatus]
MGP_C3HHeJ_G0021889	1.4368	8.26e-08	up	Cyp2d26	cytochrome P450 2D26 [Mus musculus]		MGP_C3HHeJ_G0027266	-0.452	0.00099333	down	Rfx5	Rfx5 protein [Mus musculus]
MGP_C3HHeJ_G0026291	-1.3462	8.75e-08	down	Flrt3	mKIAA1469 protein, partial [Mus musculus]		MGP_C3HHeJ_G0034247	1.3301	0.000993788	up	Robo3	roundabout homolog 3 [Mus musculus]
MGP_C3HHeJ_G0003299	2.4734	8.84e-08	up	Gm15420	NA		MGP_C3HHeJ_G0016305	-0.92	0.00100906	down	Kif21b	kinesin-like protein KIF21B [Mus musculus]
MGP_C3HHeJ_G0019368	-1.9373	9.13e-08	down	Odc1	ornithine decarboxylase [Mus musculus]		MGP_C3HHeJ_G0003499	-0.9274	0.00104077	down	Erich2os	NA
MGP_C3HHeJ_G0034736	-1.1042	9.13e-08	down	Gclc	glutamate--cysteine ligase catalytic subunit isoform X3 [Cricetulus griseus]		MGP_C3HHeJ_G0003591	-1.6393	0.00104631	down	Gssos2	mCG140913, partial [Mus musculus]
MGP_C3HHeJ_G0023202	2.9104	9.29e-08	up	Glp1r	glucagon-like peptide 1 receptor precursor [Mus musculus]		MGP_C3HHeJ_G0014949	1.6259	0.00103535	up	Unc45bos	unnamed protein product, partial [Mus musculus]
MGP_C3HHeJ_G0018097	2.4224	1.02e-07	up	Igtp	Interferon gamma induced GTPase [Mus musculus]		MGP_C3HHeJ_G0017348	-0.7932	0.00104506	down	Chst11	carbohydrate sulfotransferase 11 [Mus musculus]
MGP_C3HHeJ_G0035810	-1.9888	1.02e-07	down	Frmpd3	hypothetical protein A6R68_18456, partial [Neotoma lepida]		MGP_C3HHeJ_G0017932	0.2265	0.00102321	up	Ttc1	unnamed protein product, partial [Mus musculus]
MGP_C3HHeJ_G0035099	-1.1166	1.06e-07	down	Slc22a13	Solute carrier family 22 (organic cation transporter), member 13 [Mus musculus]		MGP_C3HHeJ_G0019275	1.26	0.00103401	up	Cbr2	carbonyl reductase [NADPH] 2 isoform X1 [Mus musculus]
MGP_C3HHeJ_G0024777	-2.2036	1.21e-07	down	Lipo3	lipase, member O4 precursor [Mus musculus]		MGP_C3HHeJ_G0020728	2.5109	0.00101621	up	Oit1	oncoprotein induced transcript 1, isoform CRA_c, partial [Mus musculus]
MGP_C3HHeJ_G0035414	-1.3685	1.22e-07	down	MGP_C3HHeJ_G0035414	adhesion G-protein coupled receptor G4 [Mus musculus]		MGP_C3HHeJ_G0023598	1.1204	0.00103827	up	Apobec2	C->U-editing enzyme APOBEC-2 [Mus musculus]
MGP_C3HHeJ_G0019966	-0.7867	1.24e-07	down	Larp4b	la-related protein 4B isoform 2 [Mus musculus]		MGP_C3HHeJ_G0024794	1.605	0.00103202	up	MGP_C3HHeJ_G0024794	interferon-induced protein with tetratricopeptide repeats 3 isoform X2 [Mus musculus]
MGP_C3HHeJ_G0023500	-1.4515	1.24e-07	down	MGP_C3HHeJ_G0023500	meprin A subunit alpha [Mus musculus]		MGP_C3HHeJ_G0031543	2.198	0.00104276	up	Lypd3	ly6/PLAUR domain-containing protein 3 precursor [Mus musculus]
MGP_C3HHeJ_G0034511	-0.5869	1.29e-07	down	Dnaja4	dnaJ homolog subfamily A member 4 isoform 1 [Mus musculus]		MGP_C3HHeJ_G0033482	-0.8203	0.00104005	down	Rasd2	Rasd2 protein, partial [Mus musculus]
MGP_C3HHeJ_G0023125	1.0898	1.29e-07	up	Dusp1	protein tyrosine phosphatase, partial [Rattus sp.]		MGP_C3HHeJ_G0018996	1.1455	0.00107395	up	Higd1b	HIG1 domain family member 1B [Mus musculus]
MGP_C3HHeJ_G0023283	-2.2346	1.33e-07	down	H2-Oa	Histocompatibility 2, O region alpha locus [Mus musculus]		MGP_C3HHeJ_G0028073	-0.6994	0.00107271	down	Astn2	astrotactin-2 isoform a precursor [Mus musculus]
MGP_C3HHeJ_G0007135	-0.6667	1.33e-07	down	0610006L08Rik	mCG64353, partial [Mus musculus]		MGP_C3HHeJ_G0032992	-0.8212	0.00106936	down	Ccnd1	G1/S-specific cyclin-D1 isoform 2 [Mus musculus]
MGP_C3HHeJ_G0022000	-1.5217	1.34e-07	down	A130051J06Rik	mCG147101 [Mus musculus]		MGP_C3HHeJ_G0034884	-0.5493	0.00106589	down	Tmem108	mCG56775 [Mus musculus]
MGP_C3HHeJ_G0018387	-1.6609	1.34e-07	down	Slc13a5	Na(+)/citrate cotransporter isoform 2 [Mus musculus]		MGP_C3HHeJ_G0016405	0.8717	0.00108311	up	4930523C07Rik	mCG145053, isoform CRA_b, partial [Mus musculus]
MGP_C3HHeJ_G0016670	1.9911	1.41e-07	up	2025-03-01	mCG12387 [Mus musculus]		MGP_C3HHeJ_G0000100	-1.6503	0.00110637	down	Iglv1	mCG141776 [Mus musculus]
MGP_C3HHeJ_G0010734	1.9443	1.47e-07	up	MGP_C3HHeJ_G0010734	cactin isoform X2 [Rattus rattus]		MGP_C3HHeJ_G0016722	1.4012	0.00109834	up	Lamb3	mCG145948, partial [Mus musculus]
MGP_C3HHeJ_G0020854	-1.305	1.47e-07	down	Nt5dc2	5'-nucleotidase domain-containing protein 2 isoform X2 [Meles meles]		MGP_C3HHeJ_G0019849	-0.6314	0.0011008	down	Degs2	sphingolipid delta(4)-desaturase/C4-monooxygenase DES2 isoform 2 [Mus musculus]
MGP_C3HHeJ_G0021073	-0.8747	1.52e-07	down	Slc22a17	solute carrier family 22 member 17 [Cavia porcellus]		MGP_C3HHeJ_G0023289	-1.3465	0.00110732	down	Psmb8	lmp7 [Mus musculus]
MGP_C3HHeJ_G0009846	2.2084	1.55e-07	up	Gbp11	guanylate binding protein 11 [Mus musculus]		MGP_C3HHeJ_G0023997	1.3275	0.00110848	up	Mzb1	unnamed protein product [Mus musculus]
MGP_C3HHeJ_G0015262	-2.8184	1.55e-07	down	MGP_C3HHeJ_G0015262	mCG142516, isoform CRA_b [Mus musculus]		MGP_C3HHeJ_G0031351	0.9266	0.00110851	up	Zscan18	zinc finger and SCAN domain-containing protein 18 isoform X1 [Mus musculus]
MGP_C3HHeJ_G0029573	1.089	1.55e-07	up	Plcxd1	RecName: Full=PI-PLC X domain-containing protein 1 [Mus musculus]		MGP_C3HHeJ_G0001598	-1.4408	0.00114101	down	MGP_C3HHeJ_G0001598	NA
MGP_C3HHeJ_G0032193	-0.9356	1.63e-07	down	Rab38	ras-related protein Rab-38 [Mus musculus]		MGP_C3HHeJ_G0005711	3.0408	0.00114176	up	2700046A07Rik	mCG55779, isoform CRA_a [Mus musculus]
MGP_C3HHeJ_G0003270	-0.7643	1.66e-07	down	Gm15638	mCG144836, partial [Mus musculus]		MGP_C3HHeJ_G0015989	0.4538	0.00112275	up	Slc19a3	solute carrier family 19 (sodium/hydrogen exchanger), member 3 [Mus musculus]
MGP_C3HHeJ_G0021099	-2.3607	1.66e-07	down	Rec8	meiotic recombination protein REC8 homolog isoform 1 [Mus musculus]		MGP_C3HHeJ_G0016460	1.9446	0.00114253	up	Adcy10	adenylate cyclase type 10 isoform X2 [Mus musculus]
MGP_C3HHeJ_G0028033	-0.764	1.77e-07	down	Gng10	guanine nucleotide binding protein (G protein), gamma 10, partial [Mus musculus]		MGP_C3HHeJ_G0020581	0.6162	0.00113772	up	Pde8b	high affinity cAMP-specific and IBMX-insensitive 3',5'-cyclic phosphodiesterase 8B isoform X7 [Cricetulus griseus]
MGP_C3HHeJ_G0021314	-2.1161	1.91e-07	down	Erich6b	glutamate-rich protein 6B isoform 2 [Mus musculus]		MGP_C3HHeJ_G0022129	1.385	0.00114218	up	Krt18	keratin, type I cytoskeletal 18 [Mus musculus]
MGP_C3HHeJ_G0019985	1.3064	1.95e-07	up	Gng4	heterotrimeric guanine nucleotide-binding protein 3C [Callithrix jacchus]		MGP_C3HHeJ_G0023616	-0.6263	0.00112421	down	Sult1c2	sulfotransferase 1C2 [Mus musculus]
MGP_C3HHeJ_G0029807	-1.2385	1.98e-07	down	Aacs	acetoacetyl-CoA synthetase, isoform CRA_a [Mus musculus]		MGP_C3HHeJ_G0024219	0.4776	0.00113879	up	Afap1l1	expressed sequence AI173486, isoform CRA_b, partial [Mus musculus]
MGP_C3HHeJ_G0022847	1.2587	2.05e-07	up	Dynlt1c	dynein light chain Tctex-type 1F isoform 1 [Mus musculus]		MGP_C3HHeJ_G0018344	2.8527	0.00115944	up	Alox12e	arachidonate 12-lipoxygenase, epidermal-type [Mus caroli]
MGP_C3HHeJ_G0027358	0.8856	2.11e-07	up	Hsd3b2	3 beta-hydroxysteroid dehydrogenase/Delta 5-->4-isomerase type 2 [Mus musculus]		MGP_C3HHeJ_G0018691	1.3478	0.00116104	up	Tmem100	transmembrane protein 100 [Mus musculus]
MGP_C3HHeJ_G0007405	1.2353	2.16e-07	up	Gm26767	mCG145372, partial [Mus musculus]		MGP_C3HHeJ_G0025193	1.3713	0.00116468	up	Ccdc183	coiled-coil domain-containing protein 183 [Mus musculus]
MGP_C3HHeJ_G0017001	0.9825	2.17e-07	up	Fabp7	fatty acid binding protein 7, brain, partial [Mus musculus]		MGP_C3HHeJ_G0030806	-0.6485	0.0011643	down	1700003E16Rik	uncharacterized protein C2orf81 homolog [Mus musculus]
MGP_C3HHeJ_G0034503	2.0453	2.21e-07	up	Tnfaip8l3	tumor necrosis factor, alpha-induced protein 8-like 3, partial [Mus musculus]		MGP_C3HHeJ_G0032975	0.5797	0.00115212	up	Cars	cysteinyl-tRNA synthetase, isoform CRA_a [Mus musculus]
MGP_C3HHeJ_G0033083	-0.7913	2.26e-07	down	Coprs	coordinator of PRMT5 and differentiation stimulator isoform 1 [Mus musculus]		MGP_C3HHeJ_G0019764	-0.9642	0.00118025	down	Gpr68	G protein-coupled receptor 68, isoform CRA_a [Mus musculus]
MGP_C3HHeJ_G0026073	0.8857	2.27e-07	up	Tyro3	putative growth factor receptor kinase isoform B [Mus musculus]		MGP_C3HHeJ_G0022993	0.7984	0.00118844	up	Paqr4	progestin and adipoQ receptor family member 4 [Mus musculus]
MGP_C3HHeJ_G0000420	-2.399	2.34e-07	down	MGP_C3HHeJ_G0000420	NA		MGP_C3HHeJ_G0021623	-0.9189	0.00119169	down	Sqle	Squalene monooxygenase, partial [Eudyptes pachyrhynchus]
MGP_C3HHeJ_G0007291	1.8104	2.52e-07	up	9330175E14Rik	mCG144620, isoform CRA_b [Mus musculus]		MGP_C3HHeJ_G0030866	0.3037	0.00119725	up	Ptcd3	pentatricopeptide repeat domain-containing protein 3, mitochondrial-like isoform X2 [Hylobates moloch]
MGP_C3HHeJ_G0024700	0.3804	2.67e-07	up	Ostf1	SH3P2, partial [Mus musculus]		MGP_C3HHeJ_G0019226	-0.3889	0.00121273	down	Gaa	Glucosidase, alpha, acid [Mus musculus]
MGP_C3HHeJ_G0023335	2.052	2.81e-07	up	Msh5	RecName: Full=MutS protein homolog 5 [Mus musculus]		MGP_C3HHeJ_G0024891	-0.447	0.00121492	down	Cpn1	carboxypeptidase N catalytic chain [Cricetulus griseus]
MGP_C3HHeJ_G0031268	1.2998	2.81e-07	up	Shisa7	protein shisa-7 isoform 2 precursor [Mus musculus]		MGP_C3HHeJ_G0006739	3.7208	0.0012252	up	5930412G12Rik	unnamed protein product [Mus musculus]
MGP_C3HHeJ_G0032301	8.3869	2.95e-07	up	Trpc2	transient receptor potential channel 2-beta [Mus musculus]		MGP_C3HHeJ_G0019679	0.6473	0.00122291	up	Bbof1	basal body-orientation factor 1 isoform X2 [Mus musculus]
MGP_C3HHeJ_G0003802	-1.2753	3e-07	down	Gm12454	carbonic anhydrase [Mus musculus]		MGP_C3HHeJ_G0026764	-0.9941	0.00123253	down	Il7	interleukin-7 isoform X2 [Peromyscus maniculatus bairdii]
MGP_C3HHeJ_G0028822	0.6326	3e-07	up	Fbxo44	uncharacterized protein LOC116097013 isoform X1 [Mastomys coucha]		MGP_C3HHeJ_G0034457	0.9723	0.00123451	up	Ncam1	neural cell adhesion molecule 1 isoform X6 [Mus musculus]
MGP_C3HHeJ_G0023220	-1.352	3.06e-07	down	Hsf2bp	heat shock factor 2-binding protein isoform X2 [Mus musculus]		MGP_C3HHeJ_G0023589	-1.9147	0.00123777	down	Trem1	triggering receptor expressed on myeloid cells 1 isoform 2 precursor [Mus musculus]
MGP_C3HHeJ_G0018406	-1.3031	3.15e-07	down	P2rx5	P2X purinoceptor 5 isoform 3 [Mus musculus]		MGP_C3HHeJ_G0028619	0.8119	0.00124574	up	Trim63	unnamed protein product [Mus musculus]
MGP_C3HHeJ_G0032934	-0.7111	3.4e-07	down	Chid1	chitinase domain-containing protein 1 isoform X1 [Rattus norvegicus]		MGP_C3HHeJ_G0039837	0.6863	0.00124385	up	MGP_C3HHeJ_G0039837	cytochrome c oxidase subunit II [Mus musculus castaneus]
MGP_C3HHeJ_G0005913	-1.8758	3.43e-07	down	3110099E03Rik	mCG145445, partial [Mus musculus]		MGP_C3HHeJ_G0030956	-0.6369	0.0012582	down	C1rl	complement C1r subcomponent-like protein precursor [Mus musculus]
MGP_C3HHeJ_G0023048	2.6635	3.46e-07	up	Meiob	meiosis-specific with OB domain-containing protein [Mus musculus]		MGP_C3HHeJ_G0030544	0.2537	0.00126322	up	Bms1	mKIAA0187 protein, partial [Mus musculus]
MGP_C3HHeJ_G0030172	1.0673	3.48e-07	up	Cttnbp2	TPA_exp: cortactin-binding protein 2 short form [Mus musculus]		MGP_C3HHeJ_G0000008	-3.7244	0.00126739	down	Ighg3	mCG144678, isoform CRA_a, partial [Mus musculus]
MGP_C3HHeJ_G0018533	-0.7172	3.57e-07	down	Slc46a1	Slc46a1 protein, partial [Mus musculus]		MGP_C3HHeJ_G0030811	-0.2615	0.00128472	down	Mogs	mannosyl-oligosaccharide glucosidase [Mus musculus]
MGP_C3HHeJ_G0024194	2.423	3.6e-07	up	Iigp1	interferon-inducible GTPase 1 [Mus musculus]		MGP_C3HHeJ_G0001029	2.8487	0.00129588	up	MGP_C3HHeJ_G0001029	NA
MGP_C3HHeJ_G0034943	0.9501	3.6e-07	up	Hyal1	hyaluronidase-1 isoform X3 [Peromyscus californicus insignis]		MGP_C3HHeJ_G0025054	1.1509	0.00129519	up	Ccdc3	coiled-coil domain-containing protein 3 precursor [Mus musculus]
MGP_C3HHeJ_G0016044	-0.9634	3.66e-07	down	MGP_C3HHeJ_G0016044	UDP-glucuronosyltransferase 1-6 precursor [Mus musculus]		MGP_C3HHeJ_G0033725	-0.6429	0.00131162	down	MGP_C3HHeJ_G0033725	leucine-rich repeat-containing protein 29 isoform 1 [Mus musculus]
MGP_C3HHeJ_G0028989	-1.3808	3.68e-07	down	Crot	peroxisomal carnitine O-octanoyltransferase [Mus musculus]		MGP_C3HHeJ_G0024528	-0.5296	0.00133058	down	Pla2g16	HRAS like suppressor 3, isoform CRA_b, partial [Mus musculus]
MGP_C3HHeJ_G0021827	-1.435	3.69e-07	down	Apobec3	apolipoprotein B editing complex 3, isoform CRA_a [Mus musculus]		MGP_C3HHeJ_G0025560	1.0023	0.00132911	up	Rapgef4	rap guanine nucleotide exchange factor 4 isoform X3 [Talpa occidentalis]
MGP_C3HHeJ_G0025967	1.481	3.81e-07	up	Ano3	anoctamin-3 isoform 3 [Mus musculus]		MGP_C3HHeJ_G0026846	3.2759	0.00133563	up	Cldn11	claudin 11, partial [Mus musculus]
MGP_C3HHeJ_G0023913	-1.5589	4.12e-07	down	Ttr	transthyretin [Mastomys coucha]		MGP_C3HHeJ_G0030874	-1.3231	0.00134529	down	Cd8a	unnamed protein product [Mus musculus]
MGP_C3HHeJ_G0018057	1.324	4.21e-07	up	Gm12216	mCG13775, isoform CRA_c, partial [Mus musculus]		MGP_C3HHeJ_G0002997	-0.4178	0.00139177	down	1700052K11Rik	unnamed protein product, partial [Mus musculus]
MGP_C3HHeJ_G0026196	-1.2719	4.25e-07	down	Fbln7	RIKEN cDNA 1600015H20, isoform CRA_a, partial [Mus musculus]		MGP_C3HHeJ_G0016714	-1.787	0.00139346	down	Kcnh1	RecName: Full=Potassium voltage-gated channel subfamily H member 1; AltName: Full=Ether-a-go-go potassium channel 1; Short=EAG channel 1; Short=EAG1; Short=m-eag; AltName: Full=Voltage-gated potassium channel subunit Kv10.1 [Mus musculus]
MGP_C3HHeJ_G0021024	-0.8636	4.42e-07	down	Ndrg2	protein NDRG2 isoform 3 [Mus musculus]		MGP_C3HHeJ_G0021459	-1.09	0.0013811	down	Il7r	interleukin-7 receptor subunit alpha isoform 1 precursor [Mus musculus]
MGP_C3HHeJ_G0030584	0.674	4.46e-07	up	Tamm41	phosphatidate cytidylyltransferase, mitochondrial isoform X4 [Mus pahari]		MGP_C3HHeJ_G0023286	-1.4281	0.00139455	down	MGP_C3HHeJ_G0023286	MB2k1 [Mus musculus]
MGP_C3HHeJ_G0035328	-4.9923	4.71e-07	down	MGP_C3HHeJ_G0035328	Rhox9 protein [Mus musculus]		MGP_C3HHeJ_G0029562	-0.676	0.00138156	down	Fgfrl1	fibroblast growth factor receptor-like 1 isoform 1 precursor [Mus musculus]
MGP_C3HHeJ_G0029658	0.4652	4.92e-07	up	Coq5	2-methoxy-6-polyprenyl-1,4-benzoquinol methylase, mitochondrial precursor [Mus musculus]		MGP_C3HHeJ_G0032991	1.2869	0.00138828	up	Oraov1	oral cancer overexpressed 1, isoform CRA_c [Mus musculus]
MGP_C3HHeJ_G0018256	4.0703	5.26e-07	up	Ccdc42	coiled-coil domain-containing protein 42 isoform X2 [Mus pahari]		MGP_C3HHeJ_G0026714	1.6597	0.00140511	up	Col9a3	collagen alpha-3(IX) chain isoform X1 [Microtus ochrogaster]
MGP_C3HHeJ_G0027053	1.3215	5.26e-07	up	Sfrp2	secreted frizzled-related protein 2 [Canis lupus familiaris]		MGP_C3HHeJ_G0017787	-1.9496	0.00141858	down	Igfbp1	insulin-like growth factor-binding protein 1 precursor [Mus musculus]
MGP_C3HHeJ_G0027610	-1.4387	5.53e-07	down	Slc39a8	metal cation symporter ZIP8 isoform X4 [Mus musculus]		MGP_C3HHeJ_G0031642	-0.3659	0.00141535	down	Eid2b	EP300-interacting inhibitor of differentiation 2B [Mus musculus]
MGP_C3HHeJ_G0034704	-0.7886	5.62e-07	down	Ccpg1os	piercer of microtubule wall 2 protein [Mus musculus]		MGP_C3HHeJ_G0004209	1.3558	0.00142804	up	0610040F04Rik	mCG1036701, partial [Mus musculus]
MGP_C3HHeJ_G0024219	-0.7326	5.7e-07	down	Afap1l1	expressed sequence AI173486, isoform CRA_b, partial [Mus musculus]		MGP_C3HHeJ_G0024971	1.6523	0.00142605	up	MGP_C3HHeJ_G0024971	VPS10 domain-containing receptor SorCS1 isoform 2 precursor [Mus musculus]
MGP_C3HHeJ_G0024099	-0.5536	5.83e-07	down	Arhgap26	hypothetical protein A6R68_01447 [Neotoma lepida]		MGP_C3HHeJ_G0003763	1.0574	0.00143219	up	Gm16559	mCG146132, partial [Mus musculus]
MGP_C3HHeJ_G0018232	-1.5102	5.97e-07	down	Dnah9	dynein, axonemal, heavy chain 9, partial [Mus musculus]		MGP_C3HHeJ_G0005640	-2.2438	0.00144939	down	Gm20513	NA
MGP_C3HHeJ_G0028506	0.5278	5.98e-07	up	Ak2	adenylate kinase 2 [Mus musculus]		MGP_C3HHeJ_G0019450	0.8591	0.00145146	up	Ifrd1	interferon related developmental regulator 1 [Homo sapiens]
MGP_C3HHeJ_G0023746	-1.5663	6.11e-07	down	Srd5a2	3-oxo-5-alpha-steroid 4-dehydrogenase 2 [Mus musculus]		MGP_C3HHeJ_G0034580	0.3143	0.00144311	up	Adpgk	ADP-dependent glucokinase, isoform CRA_b, partial [Mus musculus]
MGP_C3HHeJ_G0021140	0.6923	6.19e-07	up	Pspc1	paraspeckle component 1 isoform 1 [Mus musculus]		MGP_C3HHeJ_G0035168	-1.2566	0.00144855	down	Cxcr6	C-X-C chemokine receptor type 6 [Mus musculus]
MGP_C3HHeJ_G0016174	-1.3846	6.54e-07	down	Steap3	Tsap6 [Mus musculus]		MGP_C3HHeJ_G0024691	0.493	0.00145918	up	Cep78	centrosomal protein of 78 kDa [Mus musculus]
MGP_C3HHeJ_G0024118	-0.9564	6.81e-07	down	Dpysl3	dihydropyrimidinase-related protein 3 isoform 1 [Mus musculus]		MGP_C3HHeJ_G0010110	-0.3984	0.0014849	down	MGP_C3HHeJ_G0010110	60S ribosomal protein L15 [Sciurus carolinensis]
MGP_C3HHeJ_G0031795	-1.0193	6.8e-07	down	Nudt19	acyl-coenzyme A diphosphatase NUDT19 precursor [Mus musculus]		MGP_C3HHeJ_G0027244	2.0233	0.00148291	up	Flg	profilaggrin, partial [Mus musculus]
MGP_C3HHeJ_G0018919	2.0201	6.97e-07	up	Kcnh4	potassium voltage-gated channel subfamily H member 4 [Mus musculus]		MGP_C3HHeJ_G0029256	0.6029	0.00148908	up	Tbc1d19	PREDICTED: TBC1 domain family member 19-like isoform X1 [Balearica regulorum gibbericeps]
MGP_C3HHeJ_G0019086	-1.0001	7.28e-07	down	Arsg	arylsulfatase G, partial [Mus musculus]		MGP_C3HHeJ_G0028605	-1.6611	0.00149689	down	Zfp683	RecName: Full=Tissue-resident T-cell transcription regulator protein ZNF683; AltName: Full=Homolog of Blimp-1 in T-cell; Short=Hobit; AltName: Full=Zinc finger protein 683 [Mus musculus]
MGP_C3HHeJ_G0020729	-1.9064	7.27e-07	down	4930452B06Rik	protein CFAP20DC [Mus musculus]		MGP_C3HHeJ_G0028957	-0.8046	0.00150247	down	Cdk6	uncharacterized protein LOC319887 isoform X1 [Mus musculus]
MGP_C3HHeJ_G0027444	-1.8891	7.43e-07	down	Cym	embryonic pepsinogen precursor [Mus musculus]		MGP_C3HHeJ_G0031475	0.4344	0.00150886	up	Cd3eap	CD3E antigen, epsilon polypeptide associated protein, partial [Mus musculus]
MGP_C3HHeJ_G0028508	1.3041	7.94e-07	up	Tmem54	transmembrane protein 54 isoform 3 [Mus musculus]		MGP_C3HHeJ_G0031528	-0.4085	0.00151113	down	Zfp94	zinc finger protein 235-like [Meriones unguiculatus]
MGP_C3HHeJ_G0027914	-1.703	8.02e-07	down	Msmp	prostate-associated microseminoprotein precursor [Mus musculus]		MGP_C3HHeJ_G0029935	1.2105	0.00151557	up	Nyap1	RIKEN cDNA 6430598A04, isoform CRA_a, partial [Mus musculus]
MGP_C3HHeJ_G0019886	0.5202	8.33e-07	up	Zfyve21	zinc finger FYVE domain-containing protein 21 isoform 1 [Mus musculus]		MGP_C3HHeJ_G0030218	1.5795	0.00151889	up	Ccdc136	coiled-coil domain-containing protein 136 isoform 5 [Mus musculus]
MGP_C3HHeJ_G0026541	1.3527	8.34e-07	up	R3hdml	mCG5440, partial [Mus musculus]		MGP_C3HHeJ_G0006968	-1.4434	0.0015413	down	Gm44175	mCG146899 [Mus musculus]
MGP_C3HHeJ_G0032848	6.8357	8.45e-07	up	Nkx6-2	Homeobox protein Nkx-6.2 [Microtus ochrogaster]		MGP_C3HHeJ_G0018395	-1.0139	0.0015326	down	Spns3	unnamed protein product [Mus musculus]
MGP_C3HHeJ_G0033917	-0.733	8.5e-07	down	Galns	mFLJ00319 protein, partial [Mus musculus]		MGP_C3HHeJ_G0018963	1.2992	0.00153943	up	Etv4	ETS translocation variant 4 isoform X9 [Rattus norvegicus]
MGP_C3HHeJ_G0023364	1.4543	8.57e-07	up	H2-Q4	mCG142047, isoform CRA_b [Mus musculus]		MGP_C3HHeJ_G0020950	0.325	0.00153587	up	Cgrrf1	Cgrrf1 protein [Rattus norvegicus]
MGP_C3HHeJ_G0021298	-0.7016	8.65e-07	down	Lpar6	lysophosphatidic acid receptor 6 [Microtus oregoni]		MGP_C3HHeJ_G0022426	1.0654	0.00155064	up	Tmem207	transmembrane protein 207 precursor [Mus musculus]
MGP_C3HHeJ_G0022496	-0.7423	8.65e-07	down	Mylk	myosin light chain kinase, smooth muscle isoform 2 [Mus musculus]		MGP_C3HHeJ_G0016434	1.216	0.00156806	up	Fmo3	flavin-containing monooxygenase 3 [Mus musculus]
MGP_C3HHeJ_G0016958	-0.4937	8.78e-07	down	Rtn4ip1	reticulon-4-interacting protein 1, mitochondrial precursor [Mus musculus]		MGP_C3HHeJ_G0034786	1.7813	0.00156574	up	Tbx18	T-box18 [Mus musculus]
MGP_C3HHeJ_G0017075	-0.8605	8.85e-07	down	Herc4	hect domain and RLD 4, isoform CRA_b, partial [Mus musculus]		MGP_C3HHeJ_G0017417	-0.8494	0.00157668	down	Amdhd1	probable imidazolonepropionase [Mus musculus]
MGP_C3HHeJ_G0030631	-1.0705	9.46e-07	down	Lrrn1	mKIAA1497 protein, partial [Mus musculus]		MGP_C3HHeJ_G0019998	-0.3453	0.00157704	down	Mplkip	M-phase-specific PLK1-interacting protein [Mus musculus]
MGP_C3HHeJ_G0016554	0.5987	9.69e-07	up	Tagln2	mKIAA0120 protein, partial [Mus musculus]		MGP_C3HHeJ_G0026690	0.9279	0.00158144	up	Edn3	endothelin-3 preproprotein [Mus musculus]
MGP_C3HHeJ_G0031172	-1.2341	1.01e-06	down	Abcc9	ATP-binding cassette sub-family C member 9 isoform d [Mus musculus]		MGP_C3HHeJ_G0030854	0.8989	0.00158822	up	Mat2a	mCG129313, isoform CRA_a [Mus musculus]
MGP_C3HHeJ_G0036576	1.186	1.09e-06	up	B930095G15Rik	mCG1042526, partial [Mus musculus]		MGP_C3HHeJ_G0016015	-0.3381	0.00161691	down	MGP_C3HHeJ_G0016015	unnamed protein product, partial [Mus musculus]
MGP_C3HHeJ_G0030751	0.5174	1.09e-06	up	Mxd1	max dimerization protein 1 isoform X2 [Microtus ochrogaster]		MGP_C3HHeJ_G0028071	1.1327	0.0016156	up	Tnc	tenascin isoform 1 precursor [Mus musculus]
MGP_C3HHeJ_G0015875	-3.5205	1.1e-06	down	Gm28845	gamma-crystallin A isoform X3 [Bubalus bubalis]		MGP_C3HHeJ_G0035465	1.4827	0.00161323	up	Gabre	gamma-aminobutyric acid receptor subunit epsilon isoform X6 [Trachypithecus francoisi]
MGP_C3HHeJ_G0022858	0.8157	1.11e-06	up	MGP_C3HHeJ_G0022858	radial spoke head protein 3 homolog A [Mus musculus]		MGP_C3HHeJ_G0026485	0.759	0.00162285	up	Myl9	myosin regulatory light polypeptide 9 [Rattus norvegicus]
MGP_C3HHeJ_G0029521	2.5101	1.13e-06	up	MGP_C3HHeJ_G0029521	guanylate binding protein 11 [Mus musculus]		MGP_C3HHeJ_G0007217	1.85	0.001632	up	9530052E02Rik	unnamed protein product, partial [Mus musculus]
MGP_C3HHeJ_G0020726	-1.0574	1.14e-06	down	Acox2	ACOX2 oxidase [Elachura formosa]		MGP_C3HHeJ_G0027247	0.7714	0.00163793	up	Tchhl1	trichohyalin-like 1 [Mus musculus]
MGP_C3HHeJ_G0028177	-0.6257	1.15e-06	down	Itgb3bp	mCG10700, isoform CRA_c, partial [Mus musculus]		MGP_C3HHeJ_G0024369	1.3634	0.00164871	up	MGP_C3HHeJ_G0024369	aldehyde dehydrogenase family 3 member B3 isoform X3 [Mus musculus]
MGP_C3HHeJ_G0016672	0.4998	1.19e-06	up	C130074G19Rik	required for drug-induced death protein 1 [Mus musculus]		MGP_C3HHeJ_G0039776	-1.28	0.00166105	down	MGP_C3HHeJ_G0039776	histocompatibility 2, class II antigen E alpha precursor [Mus musculus]
MGP_C3HHeJ_G0029664	1.4484	1.24e-06	up	Msi1	RNA-binding protein Musashi homolog 1 isoform 1 [Mus musculus]		MGP_C3HHeJ_G0028368	-0.5232	0.00169151	down	Tmem125	transmembrane protein 125 [Rattus norvegicus]
MGP_C3HHeJ_G0018384	1.3663	1.29e-06	up	Gm43951	uncharacterized protein LOC122526781 [Mus musculus]		MGP_C3HHeJ_G0016250	-0.4122	0.00170351	down	Plekha6	pleckstrin homology domain containing, family A member 6, isoform CRA_a, partial [Mus musculus]
MGP_C3HHeJ_G0021419	-0.8885	1.31e-06	down	Tmtc4	protein O-mannosyl-transferase TMTC4 isoform X8 [Cricetulus griseus]		MGP_C3HHeJ_G0016762	-0.6121	0.00170242	down	Zc3h12d	zinc finger CCCH type containing 12D [Mus musculus]
MGP_C3HHeJ_G0020713	-2.197	1.33e-06	down	Ccl28	C-C motif chemokine 28 precursor [Mus musculus]		MGP_C3HHeJ_G0026842	-0.4046	0.00169887	down	Gpr160	probable G-protein coupled receptor 160 [Mus musculus]
MGP_C3HHeJ_G0034779	-1.2138	1.34e-06	down	Me1	malic enzyme, supernatant, isoform CRA_b, partial [Mus musculus]		MGP_C3HHeJ_G0020331	1.3306	0.00171138	up	Unc5a	netrin receptor UNC5A isoform X2 [Mus musculus]
MGP_C3HHeJ_G0028827	-1.521	1.4e-06	down	Angptl7	angiopoietin-related protein 7 precursor [Mus musculus]		MGP_C3HHeJ_G0029952	0.3363	0.00170804	up	Mcm7	DNA replication licensing factor MCM7, partial [Eudyptes pachyrhynchus]
MGP_C3HHeJ_G0015386	-0.8952	1.41e-06	down	2210408F21Rik	mCG4750, isoform CRA_a [Mus musculus]		MGP_C3HHeJ_G0026394	0.7157	0.00171573	up	Id1	helix-loop-helix protein (Id), partial [Mus musculus]
MGP_C3HHeJ_G0039944	-4.7409	1.41e-06	down	MGP_C3HHeJ_G0039944	alcohol dehydrogenase 6-like [Mus caroli]		MGP_C3HHeJ_G0010774	-0.6409	0.00172444	down	MGP_C3HHeJ_G0010774	glyceraldehyde-3-phosphate dehydrogenase [Apodemus sylvaticus]
MGP_C3HHeJ_G0020597	-1.3444	1.48e-06	down	Hmgcr	3-hydroxy-3-methylglutaryl-coenzyme A reductase-like, partial [Rhinopithecus roxellana]		MGP_C3HHeJ_G0033793	-0.9453	0.00172284	down	Hp	haptoglobin isoform 1 preproprotein [Mus musculus]
MGP_C3HHeJ_G0030089	-0.9764	1.47e-06	down	Slc46a3	solute carrier family 46 member 3 isoform X2 [Mus caroli]		MGP_C3HHeJ_G0019257	-0.3668	0.00173448	down	Fam195b	BC003940 protein, partial [Mus musculus]
MGP_C3HHeJ_G0015832	-1.1617	1.49e-06	down	Tmem237	mCG117850, isoform CRA_e [Mus musculus]		MGP_C3HHeJ_G0024987	2.256	0.00173284	up	Gucy2g	guanylate cyclase 2G isoform 1 precursor [Mus musculus]
MGP_C3HHeJ_G0016046	4.1815	1.5e-06	up	Ugt1a2	UDP-glucuronosyltransferase 1-2 precursor [Mus musculus]		MGP_C3HHeJ_G0023111	-0.7327	0.00175336	down	Rab11fip3	rab11 family-interacting protein 3 isoform c [Mus musculus]
MGP_C3HHeJ_G0022010	1.5855	1.56e-06	up	Pced1b	cDNA sequence BC038822, isoform CRA_a, partial [Mus musculus]		MGP_C3HHeJ_G0040004	0.7655	0.00177428	up	MGP_C3HHeJ_G0040004	UDP-glucuronosyltransferase 2B17 isoform X2 [Arvicanthis niloticus]
MGP_C3HHeJ_G0027644	2.0848	1.56e-06	up	Gbp2	unnamed protein product, partial [Mus musculus]		MGP_C3HHeJ_G0022131	-0.4667	0.00178451	down	Tns2	tensin like C1 domain-containing phosphatase, isoform CRA_a, partial [Mus musculus]
MGP_C3HHeJ_G0015538	1.5097	1.58e-06	up	MGP_C3HHeJ_G0015538	mCG1026785, partial [Mus musculus]		MGP_C3HHeJ_G0020688	-1.5785	0.00179241	down	Gzmk	granzyme K [Mus musculus]
MGP_C3HHeJ_G0021395	-0.4067	1.58e-06	down	Cldn10	claudin 10, isoform CRA_c, partial [Mus musculus]		MGP_C3HHeJ_G0020944	0.4725	0.00180028	up	Ddhd1	DDHD domain containing 1, isoform CRA_b [Mus musculus]
MGP_C3HHeJ_G0029000	-2.0138	1.59e-06	down	Hgf	hepatocyte growth factor isoform 3 preproprotein [Mus musculus]		MGP_C3HHeJ_G0015760	0.4523	0.00180431	up	Ercc5	Ercc5 protein, partial [Mus musculus]
MGP_C3HHeJ_G0025114	-0.4661	1.62e-06	down	Msrb2	methionine-R-sulfoxide reductase B2, mitochondrial isoform X1 [Mus musculus]		MGP_C3HHeJ_G0024202	-1.4745	0.00183213	down	Cd74	H-2 class II histocompatibility antigen gamma chain isoform 1 [Mus musculus]
MGP_C3HHeJ_G0011443	-1.5267	1.66e-06	down	MGP_C3HHeJ_G0011443	Isoform 2 of 60S ribosomal protein L15 [Pyrenophora tritici-repentis]		MGP_C3HHeJ_G0030004	-0.4976	0.00183472	down	Gna12	guanine nucleotide-binding protein subunit alpha-12 [Mus musculus]
MGP_C3HHeJ_G0029831	-0.717	1.69e-06	down	Gusb	beta-glucuronidase isoform 4 precursor [Mus musculus]		MGP_C3HHeJ_G0034833	-0.6108	0.00182771	down	Slc25a36	solute carrier family 25 member 36 isoform X2 [Homo sapiens]
MGP_C3HHeJ_G0028706	0.5411	1.7e-06	up	Tmco4	unnamed protein product [Mus musculus]		MGP_C3HHeJ_G0029803	0.4738	0.00184374	up	MGP_C3HHeJ_G0029803	TI-225 [Mus musculus]
MGP_C3HHeJ_G0010514	-1.9673	1.71e-06	down	MGP_C3HHeJ_G0010514	60S ribosomal protein L15-like [Hyaena hyaena]		MGP_C3HHeJ_G0015833	1.0506	0.00186892	up	Mpp4	membrane protein, palmitoylated 4 (MAGUK p55 subfamily member 4), isoform CRA_b, partial [Mus musculus]
MGP_C3HHeJ_G0023045	-1.6952	1.74e-06	down	Rpl3l	60S ribosomal protein L3-like [Arvicola amphibius]		MGP_C3HHeJ_G0015930	0.4954	0.00189186	up	Prkag3	protein kinase, AMP-activated, gamma 3 non-catatlytic subunit, isoform CRA_a, partial [Mus musculus]
MGP_C3HHeJ_G0018079	0.7248	1.84e-06	up	Slc36a1	hypothetical protein A6R68_18628 [Neotoma lepida]		MGP_C3HHeJ_G0017468	1.0295	0.00187433	up	Tmtc2	PREDICTED: transmembrane and TPR repeat-containing protein 2-like [Bos mutus]
MGP_C3HHeJ_G0035251	0.6152	1.84e-06	up	Tspan7	unnamed protein product [Mus musculus]		MGP_C3HHeJ_G0021630	0.7578	0.00187985	up	Myc	myc proto-oncogene protein isoform c [Mus musculus]
MGP_C3HHeJ_G0018297	-0.4856	1.85e-06	down	Mpdu1	mannose-P-dolichol utilization defect 1 protein isoform X2 [Peromyscus leucopus]		MGP_C3HHeJ_G0021931	0.8569	0.00189358	up	Pkdrej	polycystic kidney disease (polycystin) and REJ (sperm receptor for egg jelly, sea urchin homolog)-like [Mus musculus]
MGP_C3HHeJ_G0034484	1.1097	1.87e-06	up	MGP_C3HHeJ_G0034484	glyceraldehyde-3-phosphate dehydrogenase isoform 3 [Mus musculus]		MGP_C3HHeJ_G0023088	1.5494	0.00188892	up	Msln	mesothelin isoform 1 preproprotein [Mus musculus]
MGP_C3HHeJ_G0019622	1.0734	1.88e-06	up	Arg2	arginase type II, partial [Mus musculus]		MGP_C3HHeJ_G0028753	-1.059	0.00186742	down	MGP_C3HHeJ_G0028753	Regulatory solute carrier protein, family 1, member 1 [Mus musculus]
MGP_C3HHeJ_G0029018	-0.5401	1.96e-06	down	Pmpcb	mCG6419, isoform CRA_d [Mus musculus]		MGP_C3HHeJ_G0030431	-0.9141	0.00188019	down	Snx10	sorting nexin-10 isoform a [Mus musculus]
MGP_C3HHeJ_G0035223	0.638	1.96e-06	up	Rbm3	mCG116386, isoform CRA_d [Mus musculus]		MGP_C3HHeJ_G0030814	-1.0487	0.0018864	down	Ccdc142	mCG133589, partial [Mus musculus]
MGP_C3HHeJ_G0033705	-0.9813	1.98e-06	down	MGP_C3HHeJ_G0033705	mCG142671, isoform CRA_a, partial [Mus musculus]		MGP_C3HHeJ_G0013909	-0.7051	0.00191411	down	MGP_C3HHeJ_G0013909	glyceraldehyde-3-phosphate dehydrogenase isoform X1 [Mus caroli]
MGP_C3HHeJ_G0016135	-0.8628	1.98e-06	down	Tnfrsf11a	tumor necrosis factor receptor superfamily member 11A isoform X2 [Mus caroli]		MGP_C3HHeJ_G0024552	0.539	0.00190841	up	Lbhd1	LBH domain-containing protein 1 isoform X1 [Meriones unguiculatus]
MGP_C3HHeJ_G0014375	2.6272	2.01e-06	up	MGP_C3HHeJ_G0014375	glyceraldehyde-3-phosphate dehydrogenase [Apodemus sylvaticus]		MGP_C3HHeJ_G0024720	-0.512	0.00191768	down	1700028P14Rik	RIKEN cDNA 1700028P14 [Mus musculus]
MGP_C3HHeJ_G0019467	-1.8588	2.12e-06	down	Coch	coagulation factor C homolog (Limulus polyphemus), isoform CRA_b, partial [Mus musculus]		MGP_C3HHeJ_G0028135	1.5592	0.00191287	up	Cdkn2b	cyclin-dependent kinase 4 inhibitor B [Peromyscus maniculatus bairdii]
MGP_C3HHeJ_G0026944	-2.1543	2.16e-06	down	Tm4sf4	transmembrane 4 L6 family member 4 [Mus musculus]		MGP_C3HHeJ_G0029010	-0.3196	0.00191472	down	Gsap	RIKEN cDNA A530088I07, isoform CRA_b, partial [Mus musculus]
MGP_C3HHeJ_G0016799	-0.7919	2.19e-06	down	Nhsl1	NHS-like protein 1 isoform 1 [Mus musculus]		MGP_C3HHeJ_G0018924	-0.6648	0.00193013	down	Stat3	signal transducer and activator of transcription 3 isoform X1 [Sapajus apella]
MGP_C3HHeJ_G0033429	1.1176	2.25e-06	up	Ocel1	RecName: Full=Occludin/ELL domain-containing protein 1 [Mus musculus]		MGP_C3HHeJ_G0025124	0.417	0.00193619	up	MGP_C3HHeJ_G0025124	unnamed protein product, partial [Mus musculus]
MGP_C3HHeJ_G0032015	-2.8572	2.27e-06	down	Siglech	sialic acid binding Ig-like lectin H isoform 3 precursor [Mus musculus]		MGP_C3HHeJ_G0021783	-0.9506	0.00194289	down	Il2rb	interleukin-2 receptor subunit beta precursor [Mus musculus]
MGP_C3HHeJ_G0015812	-0.9435	2.34e-06	down	Spats2l	SPATS2L, partial [Cervus elaphus hippelaphus]		MGP_C3HHeJ_G0022152	1.4974	0.00194862	up	Npff	Npff protein [Mus musculus]
MGP_C3HHeJ_G0015828	-0.6539	2.4e-06	down	Casp8	caspase-8 isoform 2 [Mus musculus]		MGP_C3HHeJ_G0034615	-0.237	0.00196503	down	Smad3	Mothers against decapentaplegic 3 [Eschrichtius robustus]
MGP_C3HHeJ_G0019801	-1.2327	2.4e-06	down	Serpina1f	alpha-1-antitrypsin 1-6 isoform 1 precursor [Mus musculus]		MGP_C3HHeJ_G0021904	1.5657	0.0019728	up	Scube1	signal peptide, CUB domain, EGF-like 1 [Mus musculus]
MGP_C3HHeJ_G0028622	0.7671	2.49e-06	up	Extl1	unnamed protein product, partial [Mus musculus]		MGP_C3HHeJ_G0031656	1.306	0.00197445	up	Nccrp1	mCG129854 [Mus musculus]
MGP_C3HHeJ_G0022472	-1.7789	2.56e-06	down	Slc51a	organic solute transporter subunit alpha [Mus musculus]		MGP_C3HHeJ_G0016388	-0.6859	0.00198191	down	Nphs2	nephrosis 2-like protein [Mus musculus]
MGP_C3HHeJ_G0019233	4.9054	2.6e-06	up	Nptx1	neuronal pentraxin-1 precursor [Mus musculus]		MGP_C3HHeJ_G0017936	-0.6217	0.00198711	down	Rnf145	unnamed protein product, partial [Mus musculus]
MGP_C3HHeJ_G0024728	-1.1936	2.68e-06	down	Tmem252	transmembrane protein 252 [Mus musculus]		MGP_C3HHeJ_G0020478	1.6478	0.00199927	up	Adcy2	mKIAA1060 protein, partial [Mus musculus]
MGP_C3HHeJ_G0035683	-1.4518	2.71e-06	down	Cysltr1	cysteinyl leukotriene receptor 1 isoform a [Mus musculus]		MGP_C3HHeJ_G0026668	-1.7886	0.00199914	down	Spo11	sporulation protein, meiosis-specific, SPO11 homolog (S. cerevisiae), isoform CRA_d, partial [Mus musculus]
MGP_C3HHeJ_G0028051	1.0874	2.76e-06	up	Rnf183	E3 ubiquitin-protein ligase RNF183 [Grammomys surdaster]		MGP_C3HHeJ_G0029872	2.0929	0.00199519	up	Fzd9	frizzled-9 precursor [Mus musculus]
MGP_C3HHeJ_G0031035	-1.5555	2.77e-06	down	Clec2h	C-type lectin-domain family 2 member H, partial [Mus musculus]		MGP_C3HHeJ_G0030869	0.8802	0.00198957	up	Reep1	receptor expression-enhancing protein 1 [Mus musculus]
MGP_C3HHeJ_G0029687	-0.9579	2.79e-06	down	Tesc	calcineurin B homologous protein 3 [Ailuropoda melanoleuca]		MGP_C3HHeJ_G0016375	0.4756	0.00200436	up	Ier5	immediate early response gene 5 protein [Mus musculus]
MGP_C3HHeJ_G0028759	0.7541	2.88e-06	up	Efhd2	EF-hand domain-containing protein D2 [Mus musculus]		MGP_C3HHeJ_G0027259	3.1302	0.00201428	up	Celf3	CUGBP Elav-like family member 3 isoform 8 [Mus musculus]
MGP_C3HHeJ_G0016413	-0.514	2.9e-06	down	Dars2	aspartyl-tRNA synthetase 2 (mitochondrial), isoform CRA_c, partial [Mus musculus]		MGP_C3HHeJ_G0017773	-0.2936	0.00202366	down	Tmed4	transmembrane emp24 domain-containing protein 4 isoform X2 [Macaca mulatta]
MGP_C3HHeJ_G0021795	-1.0681	2.91e-06	down	Lgals1	galectin-1 [Mus musculus]		MGP_C3HHeJ_G0026076	-0.4661	0.00202752	down	Jmjd7	bifunctional peptidase and (3S)-lysyl hydroxylase Jmjd7 [Mus musculus]
MGP_C3HHeJ_G0025432	0.9987	3.09e-06	up	Crb2	unnamed protein product, partial [Mus musculus]		MGP_C3HHeJ_G0017904	-0.9093	0.00203214	down	Lcp2	lymphocyte cytosolic protein 2 [Mus musculus]
MGP_C3HHeJ_G0023023	0.9294	3.1e-06	up	Eci1	enoyl-CoA delta isomerase 1, mitochondrial precursor [Mus musculus]		MGP_C3HHeJ_G0025361	-0.603	0.00203988	down	Lrsam1	E3 ubiquitin-protein ligase LRSAM1 isoform e [Mus musculus]
MGP_C3HHeJ_G0023912	1.0044	3.24e-06	up	Dsg2	desmoglein-2 preproprotein [Mus musculus]		MGP_C3HHeJ_G0024177	-0.4088	0.00205218	down	Lmnb1	LMNB1 isoform 2 [Pongo abelii]
MGP_C3HHeJ_G0034884	0.7811	3.32e-06	up	Tmem108	mCG56775 [Mus musculus]		MGP_C3HHeJ_G0021139	0.3794	0.00206501	up	Mphosph8	M-phase phosphoprotein 8 isoform 1 [Mus musculus]
MGP_C3HHeJ_G0031495	1.1967	3.38e-06	up	Apoe	apolipoprotein E, isoform CRA_b [Mus musculus]		MGP_C3HHeJ_G0023986	-1.4162	0.00207314	down	Egr1	Lysine-specific demethylase 3B [Microtus ochrogaster]
MGP_C3HHeJ_G0028218	0.8658	3.4e-06	up	Ttc22	tetratricopeptide repeat protein 22 isoform X1 [Mus musculus]		MGP_C3HHeJ_G0027086	-1.3666	0.00209231	down	Sh2d2a	unnamed protein product [Mus musculus]
MGP_C3HHeJ_G0028820	0.6084	3.4e-06	up	Mad2l2	mitotic spindle assembly checkpoint protein MAD2B [Mus musculus]		MGP_C3HHeJ_G0034771	0.7686	0.00209628	up	Bckdhb	2-oxoisovalerate dehydrogenase subunit beta, mitochondrial isoform 1 [Mus musculus]
MGP_C3HHeJ_G0015712	-0.9864	3.46e-06	down	Tsga10	testis-specific gene 10 protein isoform X11 [Mus musculus]		MGP_C3HHeJ_G0025939	0.4522	0.00211199	up	Cstf3	cleavage stimulation factor subunit 3 [Rattus norvegicus]
MGP_C3HHeJ_G0018133	-0.7797	3.47e-06	down	Zfp39	zinc finger protein 39 [Mus musculus]		MGP_C3HHeJ_G0035687	-1.3169	0.00211549	down	P2ry10	putative P2Y purinoceptor 10 [Mus caroli]
MGP_C3HHeJ_G0020867	1.5647	3.48e-06	up	Hacl1	2-hydroxyacyl-CoA lyase 1, partial [Mus musculus]		MGP_C3HHeJ_G0021652	0.403	0.00212164	up	Khdrbs3	KH domain-containing, RNA-binding, signal transduction-associated protein 3 [Phodopus roborovskii]
MGP_C3HHeJ_G0029518	2.106	3.53e-06	up	Gbp8	mCG20328, isoform CRA_c [Mus musculus]		MGP_C3HHeJ_G0024048	1.7638	0.00212683	up	Pcdhb6	Protocadherin beta 6 [Mus musculus]
MGP_C3HHeJ_G0030550	-1.2772	3.53e-06	down	Zfp239	LOW QUALITY PROTEIN: zinc finger protein 239 [Mus pahari]		MGP_C3HHeJ_G0018928	1.4517	0.00215711	up	Hsd17b1	17-beta-hydroxysteroid dehydrogenase type 1 [Mus musculus]
MGP_C3HHeJ_G0018619	0.7603	3.56e-06	up	Dusp14	hypothetical protein A6R68_08969 [Neotoma lepida]		MGP_C3HHeJ_G0015334	1.5592	0.00216961	up	4933421A08Rik	NA
MGP_C3HHeJ_G0023289	1.9133	3.6e-06	up	Psmb8	lmp7 [Mus musculus]		MGP_C3HHeJ_G0023288	-1.0292	0.0021759	down	Tap1	TAP1-k [Mus musculus]
MGP_C3HHeJ_G0027608	-1.0158	3.6e-06	down	Manba	mannosidase, beta A, lysosomal, isoform CRA_c, partial [Mus musculus]		MGP_C3HHeJ_G0020666	0.6066	0.00219187	up	Pde4d	cAMP-specific 3',5'-cyclic phosphodiesterase 4D [Myotis davidii]
MGP_C3HHeJ_G0003202	1.357	3.83e-06	up	Gm16006	mCG148005 [Mus musculus]		MGP_C3HHeJ_G0020342	-0.6183	0.00219818	down	MGP_C3HHeJ_G0020342	Rgs14 protein [Rattus norvegicus]
MGP_C3HHeJ_G0014919	1.2984	3.84e-06	up	Gm12059	mCG147221 [Mus musculus]		MGP_C3HHeJ_G0034667	0.4123	0.00222385	up	Tpm1	tropomyosin alpha-1 chain isoform X3 [Callithrix jacchus]
MGP_C3HHeJ_G0022789	-3.6179	3.88e-06	down	Clic6	chloride intracellular channel protein 6 [Mus musculus]		MGP_C3HHeJ_G0026112	-0.6666	0.00223201	down	Ell3	RNA polymerase II elongation factor ELL3 isoform X2 [Mus caroli]
MGP_C3HHeJ_G0007507	5.7811	3.9e-06	up	Gm43742	mCG144633, partial [Mus musculus]		MGP_C3HHeJ_G0016800	0.7962	0.00223799	up	Hebp2	heme-binding protein 2 [Mus musculus]
MGP_C3HHeJ_G0027119	0.8789	3.95e-06	up	Arhgef2	rho/rac guanine nucleotide exchange factor (GEF) 2, isoform CRA_a, partial [Mus musculus]		MGP_C3HHeJ_G0026180	1.1072	0.0022437	up	Kcnip3	Kv channel interacting protein 3, calsenilin, isoform CRA_b, partial [Mus musculus]
MGP_C3HHeJ_G0022199	0.5461	4.1e-06	up	Glis2	GLIS family zinc finger 2, isoform CRA_b, partial [Mus musculus]		MGP_C3HHeJ_G0018756	0.8307	0.00224967	up	Hoxb9	Hoxb9 protein [Mus musculus]
MGP_C3HHeJ_G0027261	0.688	4.14e-06	up	Tuft1	tuftelin isoform 2 [Mus musculus]		MGP_C3HHeJ_G0027217	2.6905	0.0022785	up	Ivl	involucrin [Mus musculus]
MGP_C3HHeJ_G0019481	-1.2309	4.18e-06	down	Snx6	SNX6 isoform 2, partial [Pongo abelii]		MGP_C3HHeJ_G0024137	0.6616	0.00228371	up	Kcnn2	histamine N-methyltransferase isoform X2 [Cricetulus griseus]
MGP_C3HHeJ_G0013691	-2.0991	4.27e-06	down	MGP_C3HHeJ_G0013691	D-3-phosphoglycerate dehydrogenase [Phodopus roborovskii]		MGP_C3HHeJ_G0020604	-0.4533	0.00230499	down	Arhgef28	rho guanine nucleotide exchange factor 28 isoform 2 [Mus musculus]
MGP_C3HHeJ_G0022131	0.687	4.25e-06	up	Tns2	tensin like C1 domain-containing phosphatase, isoform CRA_a, partial [Mus musculus]		MGP_C3HHeJ_G0024416	-0.8378	0.00231192	down	Peli3	E3 ubiquitin-protein ligase pellino homolog 3 isoform 2 [Mus musculus]
MGP_C3HHeJ_G0027356	-0.8432	4.27e-06	down	Zfp697	zinc finger protein 697 isoform 1 [Mus musculus]		MGP_C3HHeJ_G0018167	-0.2856	0.00232142	down	Tom1l2	TOM1-like protein 2 isoform d [Mus musculus]
MGP_C3HHeJ_G0028928	-0.8857	4.4e-06	down	Vwa1	von Willebrand factor A domain-containing protein 1 precursor [Mus musculus]		MGP_C3HHeJ_G0003699	2.1591	0.00233796	up	Gm43401	nuclear receptor ROR-gamma isoform X5 [Perognathus longimembris pacificus]
MGP_C3HHeJ_G0035625	2.1142	4.41e-06	up	Gdpd2	glycerophosphoinositol inositolphosphodiesterase GDPD2 isoform X2 [Mus musculus]		MGP_C3HHeJ_G0016688	1.1442	0.00234918	up	Kcnk2	PREDICTED: potassium channel subfamily K member 2-like [Colius striatus]
MGP_C3HHeJ_G0010976	-2.9331	4.45e-06	down	MGP_C3HHeJ_G0010976	mCG115628 [Mus musculus]		MGP_C3HHeJ_G0020252	-0.5315	0.00241936	down	Cd83	CD83 antigen isoform 1 precursor [Mus musculus]
MGP_C3HHeJ_G0006113	1.3879	4.5e-06	up	4921539H07Rik	rCG63672 [Rattus norvegicus]		MGP_C3HHeJ_G0031795	0.6226	0.00241689	up	Nudt19	acyl-coenzyme A diphosphatase NUDT19 precursor [Mus musculus]
MGP_C3HHeJ_G0023199	0.6652	4.51e-06	up	Btbd9	BTB/POZ domain-containing protein 9 isoform X1 [Mastomys coucha]		MGP_C3HHeJ_G0003270	-0.4512	0.00244844	down	Gm15638	mCG144836, partial [Mus musculus]
MGP_C3HHeJ_G0015968	-0.669	4.52e-06	down	Mogat1	unnamed protein product, partial [Mus musculus]		MGP_C3HHeJ_G0027464	0.818	0.00244829	up	Gstm1	mCG131602, isoform CRA_c, partial [Mus musculus]
MGP_C3HHeJ_G0022128	0.5363	4.68e-06	up	Krt8	keratin, type II cytoskeletal 8 [Grammomys surdaster]		MGP_C3HHeJ_G0006436	-1.5923	0.00248794	down	Gm26516	NA
MGP_C3HHeJ_G0019975	1.4496	4.71e-06	up	Edaradd	ectodysplasin-A receptor-associated adapter protein isoform 1 [Mus musculus]		MGP_C3HHeJ_G0019985	-0.7484	0.00249314	down	Gng4	heterotrimeric guanine nucleotide-binding protein 3C [Callithrix jacchus]
MGP_C3HHeJ_G0026100	-1.5948	4.72e-06	down	Tgm7	protein-glutamine gamma-glutamyltransferase Z [Mus musculus]		MGP_C3HHeJ_G0023024	1.3709	0.00249826	up	Dnase1l2	deoxyribonuclease 1-like 2, isoform CRA_b [Mus musculus]
MGP_C3HHeJ_G0028509	2.031	4.73e-06	up	Hpca	Neuron-specific calcium-binding protein hippocalcin [Fukomys damarensis]		MGP_C3HHeJ_G0030443	1.0014	0.00250425	up	Hoxa11	homeobox protein Hox-A11 [Mus musculus]
MGP_C3HHeJ_G0020203	-1.2743	4.83e-06	down	Fam217a	protein FAM217A isoform X2 [Mus musculus]		MGP_C3HHeJ_G0021891	-0.7514	0.0025108	down	Nfam1	NFAT activation molecule 1 isoform d [Mus musculus]
MGP_C3HHeJ_G0013885	-6.0384	4.95e-06	down	MGP_C3HHeJ_G0013885	RPL3 protein, partial [Homo sapiens]		MGP_C3HHeJ_G0026456	2.2293	0.0025138	up	Myh7b	mCG21082, partial [Mus musculus]
MGP_C3HHeJ_G0031974	4.2825	5.15e-06	up	Saa3	serum amyloid A-3 protein precursor [Mus musculus]		MGP_C3HHeJ_G0034395	0.2154	0.00257122	up	Bcl9l	B-cell CLL/lymphoma 9-like protein isoform X1 [Mus caroli]
MGP_C3HHeJ_G0035267	1.5788	5.19e-06	up	Maob	amine oxidase [flavin-containing] B [Mus musculus]		MGP_C3HHeJ_G0035128	1.002	0.00257486	up	Vipr1	vasoactive intestinal polypeptide receptor 1 precursor [Mus musculus]
MGP_C3HHeJ_G0030993	0.959	5.28e-06	up	Tapbpl	TAP binding protein-like [Mus musculus]		MGP_C3HHeJ_G0021208	0.6652	0.00258738	up	Sox7	transcription factor SOX-7 [Mus musculus]
MGP_C3HHeJ_G0021432	-1.526	5.31e-06	down	C7	complement component C7 precursor [Mus musculus]		MGP_C3HHeJ_G0027252	1.0637	0.00259414	up	C2cd4d	C2 calcium-dependent domain-containing protein 4D [Mus musculus]
MGP_C3HHeJ_G0033587	-1.8552	5.48e-06	down	Mylk3	myosin light chain kinase 3 isoform 2 [Mus musculus]		MGP_C3HHeJ_G0028202	-0.3001	0.00259865	down	Slc35d1	UDP-glucuronic acid/UDP-N-acetylgalactosamine transporter isoform 1 [Mus musculus]
MGP_C3HHeJ_G0018739	1.0639	5.69e-06	up	Nxph3	neurexophilin-3 precursor [Mus musculus]		MGP_C3HHeJ_G0018748	-0.8542	0.00262064	down	Igf2bp1	Bm8147 [Brugia malayi]
MGP_C3HHeJ_G0027790	-0.5964	5.8e-06	down	Tstd3	mCG4140 [Mus musculus]		MGP_C3HHeJ_G0024194	-1.4324	0.00261726	down	Iigp1	interferon-inducible GTPase 1 [Mus musculus]
MGP_C3HHeJ_G0032977	0.6418	5.81e-06	up	Osbpl5	oxysterol-binding protein-related protein 5 isoform 1 [Mus musculus]		MGP_C3HHeJ_G0029204	0.9588	0.00262721	up	Msx1	homeobox protein MSX-1 [Peromyscus californicus insignis]
MGP_C3HHeJ_G0035401	1.5268	5.89e-06	up	4930502E18Rik	uncharacterized protein LOC75013 [Mus musculus]		MGP_C3HHeJ_G0030259	-0.7922	0.00262588	down	Tmem140	transmembrane protein 140 [Mus musculus]
MGP_C3HHeJ_G0017984	3.7753	5.91e-06	up	Olfr1384	olfactory receptor 1384 [Mus musculus]		MGP_C3HHeJ_G0034594	1.0632	0.0026424	up	Larp6	la-related protein 6 [Mus musculus]
MGP_C3HHeJ_G0028410	1.0867	5.98e-06	up	Cited4	cbp/p300-interacting transactivator 4 [Mus musculus]		MGP_C3HHeJ_G0016211	-1.2244	0.00267829	down	Pigr	polymeric immunoglobulin receptor precursor [Mus musculus]
MGP_C3HHeJ_G0027966	-1.5877	6.17e-06	down	Col15a1	procollagen, type XV, isoform CRA_a [Mus musculus]		MGP_C3HHeJ_G0015146	-0.702	0.00268782	down	A330040F15Rik	mCG1045255 [Mus musculus]
MGP_C3HHeJ_G0031473	2.8798	6.22e-06	up	Fosb	protein FosB isoform 1 [Mus musculus]		MGP_C3HHeJ_G0011715	-0.7322	0.00271733	down	MGP_C3HHeJ_G0011715	LOW QUALITY PROTEIN: high mobility group protein B1-like [Ochotona curzoniae]
MGP_C3HHeJ_G0022522	-0.9772	6.28e-06	down	Slc15a2	Slc15a2 variant A, partial [Mus musculus]		MGP_C3HHeJ_G0014934	-0.8833	0.00270996	down	2610507I01Rik	mCG1044118, isoform CRA_a [Mus musculus]
MGP_C3HHeJ_G0026107	-0.5793	6.42e-06	down	Ppip5k1	inositol hexakisphosphate and diphosphoinositol-pentakisphosphate kinase 1 isoform 9 [Mus musculus]		MGP_C3HHeJ_G0022003	0.3266	0.00270648	up	Arid2	AT-rich interactive domain-containing protein 2 [Mus musculus]
MGP_C3HHeJ_G0023356	2.784	6.51e-06	up	Lta	lymphotoxin A, isoform CRA_b, partial [Mus musculus]		MGP_C3HHeJ_G0022502	-0.6499	0.00272075	down	Dirc2	disrupted in renal carcinoma 2 (human) [Mus musculus]
MGP_C3HHeJ_G0017563	1.1312	6.55e-06	up	Mettl21b	LOW QUALITY PROTEIN: EEF1A lysine methyltransferase 3 [Rattus norvegicus]		MGP_C3HHeJ_G0029714	1.2427	0.00270625	up	MGP_C3HHeJ_G0029714	L2 (2-5 A synthetase), partial [Mus musculus]
MGP_C3HHeJ_G0001903	-2.3754	6.61e-06	down	MGP_C3HHeJ_G0001903	unnamed protein product [Mus musculus]		MGP_C3HHeJ_G0033367	-0.7921	0.00272769	down	Lpar2	lysophosphatidic acid receptor 2 [Mus musculus]
MGP_C3HHeJ_G0032275	-0.7137	6.61e-06	down	Plekhb1	pleckstrin homology domain-containing family B member 1 isoform b [Mus musculus]		MGP_C3HHeJ_G0034511	0.3351	0.00272872	up	Dnaja4	dnaJ homolog subfamily A member 4 isoform 1 [Mus musculus]
MGP_C3HHeJ_G0017565	3.23	6.87e-06	up	Cyp27b1	Cytochrome P450, family 27, subfamily b, polypeptide 1 [Mus musculus]		MGP_C3HHeJ_G0027258	2.7583	0.00275235	up	Riiad1	RIIa domain-containing protein 1 [Mus musculus]
MGP_C3HHeJ_G0023253	-0.5904	6.93e-06	down	Zfp101	zinc finger protein 101, isoform CRA_a, partial [Mus musculus]		MGP_C3HHeJ_G0028652	0.6353	0.00275061	up	Gale	UDP-glucose 4-epimerase isoform X2 [Mus musculus]
MGP_C3HHeJ_G0019819	1.2819	7.09e-06	up	Serpina3n	serine protease inhibitor A3N precursor [Mus musculus]		MGP_C3HHeJ_G0029331	0.8301	0.00274458	up	MGP_C3HHeJ_G0029331	ras-like protein family member 11B [Mus musculus]
MGP_C3HHeJ_G0000139	-3.7222	7.28e-06	down	Igkv15-103	Vk32 Ig kappa chain variable region, partial [Mus musculus]		MGP_C3HHeJ_G0003987	-0.8084	0.00285889	down	Gm42984	atherin-like [Meriones unguiculatus]
MGP_C3HHeJ_G0035484	-1.0156	7.33e-06	down	Dusp9	MAP kinase phosphatase 4 [Mus musculus]		MGP_C3HHeJ_G0002082	1.2231	0.00288345	up	MGP_C3HHeJ_G0002082	mCG1042646, partial [Mus musculus]
MGP_C3HHeJ_G0030572	-0.929	7.78e-06	down	Efcab12	EF-hand calcium-binding domain-containing protein 12 isoform 1 [Mus musculus]		MGP_C3HHeJ_G0017786	-0.7212	0.00287899	down	Adcy1	adenylate cyclase 1, isoform CRA_b [Mus musculus]
MGP_C3HHeJ_G0000059	-2.3311	7.82e-06	down	MGP_C3HHeJ_G0000059	immunoglobulin heavy chain variable region precursor, partial [Mus musculus]		MGP_C3HHeJ_G0027463	0.9194	0.00288291	up	MGP_C3HHeJ_G0027463	mCG4061, partial [Mus musculus]
MGP_C3HHeJ_G0026672	0.8962	7.82e-06	up	Pck1	phosphoenolpyruvate carboxykinase, cytosolic [GTP] [Mus musculus]		MGP_C3HHeJ_G0035918	-0.6597	0.00287683	down	Car5b	carbonic anhydrase 5b, mitochondrial, partial [Mus musculus]
MGP_C3HHeJ_G0024354	-1.0302	7.99e-06	down	MGP_C3HHeJ_G0024354	mCG126653, partial [Mus musculus]		MGP_C3HHeJ_G0023756	0.7492	0.002902	up	Ltbp1	latent-transforming growth factor beta-binding protein 1 isoform X1 [Cricetulus griseus]
MGP_C3HHeJ_G0027628	-5.8884	8.01e-06	down	Adh6a	Alcohol dehydrogenase 6A (class V) [Mus musculus]		MGP_C3HHeJ_G0018187	1.5137	0.00291429	up	Aldh3a1	aldehyde dehydrogenase 3, partial [Mus musculus]
MGP_C3HHeJ_G0019951	2.0686	8.02e-06	up	Akr1c20	aldo-keto reductase family 1, member C20 [Mus musculus]		MGP_C3HHeJ_G0019648	0.5824	0.00294283	up	Med6	mediator of RNA polymerase II transcription subunit 6 isoform 3 [Mus musculus]
MGP_C3HHeJ_G0030624	-2.7165	8.07e-06	down	Grm7	metabotropic glutamate receptor 7 isoform X4 [Mus musculus]		MGP_C3HHeJ_G0033893	-0.3221	0.00293797	down	Mthfsd	methenyltetrahydrofolate synthase domain-containing protein isoform X3 [Rattus norvegicus]
MGP_C3HHeJ_G0031877	-0.8116	8.12e-06	down	Napsa	napsin A aspartic peptidase, isoform CRA_b, partial [Mus musculus]		MGP_C3HHeJ_G0034364	2.2666	0.00294347	up	Pou2f3	POU domain, class 2, transcription factor 3 [Mus musculus]
MGP_C3HHeJ_G0015929	0.6801	8.15e-06	up	Cyp27a1	sterol 26-hydroxylase, mitochondrial isoform X2 [Mus musculus]		MGP_C3HHeJ_G0013523	-1.3617	0.00296566	down	MGP_C3HHeJ_G0013523	NA
MGP_C3HHeJ_G0003321	1.4274	8.32e-06	up	MGP_C3HHeJ_G0003321	uncharacterized protein LOC667977 isoform X2 [Mus musculus]		MGP_C3HHeJ_G0001018	-1.1728	0.00299973	down	MGP_C3HHeJ_G0001018	hypothetical protein NDU88_001573 [Pleurodeles waltl]
MGP_C3HHeJ_G0028726	3.1133	8.31e-06	up	Padi4	peptidylarginine deiminase, type IV [Mus musculus]		MGP_C3HHeJ_G0021790	-0.3253	0.00300363	down	Card10	caspase recruitment domain-containing protein 10 isoform X4 [Rattus norvegicus]
MGP_C3HHeJ_G0004750	1.7155	8.65e-06	up	Gm15834	mCG144897, partial [Mus musculus]		MGP_C3HHeJ_G0024318	1.5038	0.00299673	up	Slc14a1	urea transporter 1 isoform a [Mus musculus]
MGP_C3HHeJ_G0029654	-0.855	8.64e-06	down	Mlec	mKIAA0152 protein, partial [Mus musculus]		MGP_C3HHeJ_G0027194	-2.1591	0.00300228	down	S100a8	protein S100-A8 [Mus musculus]
MGP_C3HHeJ_G0035400	0.779	8.75e-06	up	Cxx1b	retrotransposon Gag like 8B [Mus musculus]		MGP_C3HHeJ_G0039483	0.7263	0.00298346	up	MGP_C3HHeJ_G0039483	sulfotransferase 1A1 isoform 2 [Mus musculus]
MGP_C3HHeJ_G0016250	0.5828	9.17e-06	up	Plekha6	pleckstrin homology domain containing, family A member 6, isoform CRA_a, partial [Mus musculus]		MGP_C3HHeJ_G0018323	1.2067	0.00302663	up	Ybx2	Y-box-binding protein 2 isoform 1 [Mus musculus]
MGP_C3HHeJ_G0028542	-2.2129	9.33e-06	down	Gm853	ornithine decarboxylase-like [Mus musculus]		MGP_C3HHeJ_G0027627	0.7031	0.00305144	up	Adh1	alcohol dehydrogenase 1 [Mus pahari]
MGP_C3HHeJ_G0022877	1.5526	9.38e-06	up	Slc22a3	solute carrier family 22 member 3 [Mus musculus]		MGP_C3HHeJ_G0030852	0.8702	0.00305447	up	Capg	capping protein (actin filament), gelsolin-like, isoform CRA_b, partial [Mus musculus]
MGP_C3HHeJ_G0027652	1.7253	9.49e-06	up	MGP_C3HHeJ_G0027652	chloride channel calcium activated 3A2 precursor [Mus musculus]		MGP_C3HHeJ_G0033268	0.9439	0.00305567	up	1700029J07Rik	UPF0602 protein C4orf47 homolog [Mus musculus]
MGP_C3HHeJ_G0022437	4.2414	9.58e-06	up	Atp13a4	probable cation-transporting ATPase 13A4 isoform 1 [Mus musculus]		MGP_C3HHeJ_G0034641	0.8765	0.00306959	up	Slc51b	Organic solute transporter beta [Mus musculus]
MGP_C3HHeJ_G0018564	0.8509	9.68e-06	up	Rhbdl3	rhomboid-related protein 3 isoform X2 [Mus musculus]		MGP_C3HHeJ_G0032902	0.953	0.00309109	up	Ifitm3	interferon-induced transmembrane protein 3 [Mus musculus]
MGP_C3HHeJ_G0021069	-2.166	9.68e-06	down	Ppp1r3e	protein phosphatase 1 regulatory subunit 3E [Mus musculus]		MGP_C3HHeJ_G0035484	-0.6828	0.00309735	down	Dusp9	MAP kinase phosphatase 4 [Mus musculus]
MGP_C3HHeJ_G0015976	0.8386	9.89e-06	up	Serpine2	atherin-like [Onychomys torridus]		MGP_C3HHeJ_G0030172	-0.6185	0.00311613	down	Cttnbp2	TPA_exp: cortactin-binding protein 2 short form [Mus musculus]
MGP_C3HHeJ_G0022135	-0.8687	9.98e-06	down	Csad	Chain A, Cysteine sulfinic acid decarboxylase [Mus musculus]		MGP_C3HHeJ_G0031046	-0.8513	0.00311324	down	Clec12a	C-type lectin domain family 12, member a, isoform CRA_b, partial [Mus musculus]
MGP_C3HHeJ_G0033593	-0.8125	9.98e-06	down	Phkb	unnamed protein product, partial [Mus musculus]		MGP_C3HHeJ_G0022782	0.8099	0.0031237	up	Mrps6	28S ribosomal protein S6, mitochondrial [Mus caroli]
MGP_C3HHeJ_G0022194	-0.4288	1.02e-05	down	Trap1	TNF receptor-associated protein 1, partial [Mus musculus]		MGP_C3HHeJ_G0019077	-0.6433	0.0031458	down	Apoh	beta-2-glycoprotein 1 precursor [Mus musculus]
MGP_C3HHeJ_G0018366	1.2135	1.02e-05	up	Inca1	protein INCA1 isoform 1 [Mus musculus]		MGP_C3HHeJ_G0015673	0.3785	0.00316773	up	Prim2	DNA primase large subunit [Mus musculus]
MGP_C3HHeJ_G0026999	1.012	1.02e-05	up	Rarres1	unnamed protein product, partial [Mus musculus]		MGP_C3HHeJ_G0027961	0.81	0.0031727	up	Coro2a	coronin-2A isoform 1 [Mus musculus]
MGP_C3HHeJ_G0018159	0.5626	1.03e-05	up	Flcn	folliculin isoform X1 [Microtus ochrogaster]		MGP_C3HHeJ_G0009846	-1.186	0.00318392	down	Gbp11	guanylate binding protein 11 [Mus musculus]
MGP_C3HHeJ_G0000003	-1.6502	1.03e-05	down	Igha	unnamed protein product [Mus musculus]		MGP_C3HHeJ_G0029857	1.1205	0.00317926	up	Eln	elastin, isoform CRA_c, partial [Mus musculus]
MGP_C3HHeJ_G0026376	0.7632	1.04e-05	up	Sox12	transcription factor SOX-12 [Mus musculus]		MGP_C3HHeJ_G0036708	0.8778	0.00318931	up	Gm42829	mitochondrial ribosomal protein L20, isoform CRA_a [Mus musculus]
MGP_C3HHeJ_G0029175	-0.5596	1.05e-05	down	Lrpap1	Lrpap1 protein, partial [Mus musculus]		MGP_C3HHeJ_G0004875	0.906	0.00320566	up	Gm15675	mCG146333, partial [Mus musculus]
MGP_C3HHeJ_G0019036	2.0458	1.08e-05	up	2025-03-10	mCG4822, isoform CRA_b [Mus musculus]		MGP_C3HHeJ_G0016724	0.6574	0.00322044	up	G0s2	G0/G1 switch protein 2 [Mus musculus]
MGP_C3HHeJ_G0029832	0.7966	1.1e-05	up	Asl	argininosuccinate lyase [Mus musculus]		MGP_C3HHeJ_G0019710	0.6406	0.00323427	up	Tgfb3	transforming growth factor beta-3 proprotein precursor [Mus musculus]
MGP_C3HHeJ_G0019704	2.0508	1.1e-05	up	Fos	protein c-Fos [Mus musculus]		MGP_C3HHeJ_G0022524	0.5742	0.00322497	up	Iqcb1	IQ calmodulin-binding motif-containing protein 1 isoform X3 [Mus musculus]
MGP_C3HHeJ_G0022202	0.6698	1.1e-05	up	Vasn	vasorin precursor [Mus musculus]		MGP_C3HHeJ_G0023285	-1.1198	0.00323675	down	H2-DMa	H2-M alpha chain, partial [Mus musculus domesticus]
MGP_C3HHeJ_G0002263	3.3162	1.17e-05	up	MGP_C3HHeJ_G0002263	putative dyslexia susceptibility 1 candidate protein isoform 1, partial [Cricetulus griseus]		MGP_C3HHeJ_G0029286	1.1044	0.00324621	up	9130230L23Rik	unnamed protein product [Mus musculus]
MGP_C3HHeJ_G0023067	-0.9404	1.18e-05	down	MGP_C3HHeJ_G0023067	unknown [Mus musculus]		MGP_C3HHeJ_G0032688	0.8311	0.00324213	up	Sgf29	SAGA-associated factor 29 isoform X1 [Ursus arctos]
MGP_C3HHeJ_G0025236	-0.3233	1.18e-05	down	Surf4	PREDICTED: surfeit locus protein 4 [Dipodomys ordii]		MGP_C3HHeJ_G0035323	0.5216	0.00322832	up	Rnf113a1	E3 ubiquitin-protein ligase RNF113A [Mus musculus]
MGP_C3HHeJ_G0027581	-0.8317	1.21e-05	down	Etnppl	Alanine-glyoxylate aminotransferase 2-like 1 [Mus musculus]		MGP_C3HHeJ_G0004581	-1.1135	0.00327678	down	Gm16185	mCG147233 [Mus musculus]
MGP_C3HHeJ_G0035129	-1.2476	1.21e-05	down	Sec22c	SS18-like protein 2 isoform X2 [Apodemus sylvaticus]		MGP_C3HHeJ_G0025542	0.9757	0.00327131	up	Myo3b	myosin-IIIb [Mus musculus]
MGP_C3HHeJ_G0024209	-0.8428	1.22e-05	down	Csf1r	macrophage colony-stimulating factor 1 receptor precursor [Mus musculus]		MGP_C3HHeJ_G0034847	-0.3111	0.00327905	down	Faim	unnamed protein product [Mus musculus]
MGP_C3HHeJ_G0019357	-0.8271	1.26e-05	down	Lpin1	phosphatidate phosphatase LPIN1 isoform X6 [Mus musculus]		MGP_C3HHeJ_G0033064	-0.7663	0.00328814	down	Proz	vitamin K-dependent protein Z isoform 1 precursor [Mus musculus]
MGP_C3HHeJ_G0027576	0.578	1.26e-05	up	Pla2g12a	group XIIA secretory phospholipase A2 isoform 3 precursor [Mus musculus]		MGP_C3HHeJ_G0019219	1.0429	0.00331184	up	Rbfox3	DNA segment, Chr 11, Brigham & Women's Genetics 0517 expressed, isoform CRA_d, partial [Mus musculus]
MGP_C3HHeJ_G0023181	1.4027	1.27e-05	up	Cdkn1a	cyclin-dependent kinase inhibitor 1A (P21), isoform CRA_b [Mus musculus]		MGP_C3HHeJ_G0027300	0.9518	0.00331063	up	Mrps21	28S ribosomal protein S21, mitochondrial [Mus musculus]
MGP_C3HHeJ_G0001260	-1.7951	1.27e-05	down	MGP_C3HHeJ_G0001260	NA		MGP_C3HHeJ_G0007247	-0.5736	0.00332008	down	2500002B13Rik	mCG140439, isoform CRA_a [Mus musculus]
MGP_C3HHeJ_G0016917	-0.5633	1.28e-05	down	Mfsd4b5	sodium-dependent glucose transporter 1-like [Arvicanthis niloticus]		MGP_C3HHeJ_G0018612	-1.2812	0.00333829	down	Wfdc17	mCG55370, partial [Mus musculus]
MGP_C3HHeJ_G0028749	0.8399	1.28e-05	up	Tmem82	Transmembrane protein 82 [Mus musculus]		MGP_C3HHeJ_G0023645	-0.5873	0.00333409	down	Plin3	perilipin-3 [Mus musculus]
MGP_C3HHeJ_G0018464	-0.7561	1.29e-05	down	Serpinf2	serine (or cysteine) peptidase inhibitor, clade F, member 2, isoform CRA_b, partial [Mus musculus]		MGP_C3HHeJ_G0031797	-0.2626	0.00333252	down	Ankrd27	mFLJ00040 protein, partial [Mus musculus]
MGP_C3HHeJ_G0023745	1.2872	1.31e-05	up	Xdh	xanthine dehydrogenase, isoform CRA_a, partial [Mus musculus]		MGP_C3HHeJ_G0001132	-1.3746	0.0033493	down	MGP_C3HHeJ_G0001132	NA
MGP_C3HHeJ_G0028408	-0.7913	1.31e-05	down	Ctps	CTP synthase 1 [Sciurus carolinensis]		MGP_C3HHeJ_G0029932	1.7637	0.00335641	up	Sap25	RecName: Full=Histone deacetylase complex subunit SAP25; AltName: Full=25 kDa Sin3-associated polypeptide; AltName: Full=Sin3 corepressor complex subunit SAP25; AltName: Full=mSin3A-binding protein [Mus musculus]
MGP_C3HHeJ_G0026111	-0.3816	1.32e-05	down	Pdia3	protein disulfide-isomerase A3 [Phodopus roborovskii]		MGP_C3HHeJ_G0031724	1.1694	0.00336205	up	Kirrel2	kin of IRRE like 2 (Drosophila), isoform CRA_a, partial [Mus musculus]
MGP_C3HHeJ_G0027374	-0.7655	1.33e-05	down	Ptgfrn	prostaglandin F2 receptor negative regulator precursor [Mus musculus]		MGP_C3HHeJ_G0016050	-0.2674	0.00336974	down	MGP_C3HHeJ_G0016050	Holliday junction recognition protein isoform X3 [Mus musculus]
MGP_C3HHeJ_G0006430	1.4894	1.35e-05	up	1700086P04Rik	mCG64511, partial [Mus musculus]		MGP_C3HHeJ_G0020299	0.6449	0.0033841	up	S1pr3	endothelial differentiation, sphingolipid G-protein-coupled receptor, 3, partial [Mus musculus]
MGP_C3HHeJ_G0019356	-0.9091	1.37e-05	down	Trib2	tribbles homolog 2 isoform X2 [Myodes glareolus]		MGP_C3HHeJ_G0024953	0.5653	0.00340251	up	Usmg5	upregulated during skeletal muscle growth 5, isoform CRA_a [Rattus norvegicus]
MGP_C3HHeJ_G0029778	0.6499	1.4e-05	up	Hip1r	unnamed protein product [Homo sapiens]		MGP_C3HHeJ_G0029103	-0.7355	0.00340531	down	Slc5a6	mCG23491, isoform CRA_a, partial [Mus musculus]
MGP_C3HHeJ_G0022341	-0.519	1.45e-05	down	Tango2	transport and Golgi organization protein 2 homolog isoform X1 [Microtus ochrogaster]		MGP_C3HHeJ_G0019819	-0.8295	0.00342772	down	Serpina3n	serine protease inhibitor A3N precursor [Mus musculus]
MGP_C3HHeJ_G0015557	-0.9843	1.45e-05	down	G530011O06Rik	unnamed protein product [Mus musculus]		MGP_C3HHeJ_G0027749	0.5885	0.00343487	up	Ints8	integrator complex subunit 8 [Mus musculus]
MGP_C3HHeJ_G0026396	0.4924	1.49e-05	up	Bcl2l1	Bcl-x-beta [Mus musculus]		MGP_C3HHeJ_G0028174	1.8983	0.00343334	up	Gm12689	mCG148052 [Mus musculus]
MGP_C3HHeJ_G0033385	0.8308	1.5e-05	up	Armc6	armadillo repeat-containing protein 6 isoform X1 [Mus musculus]		MGP_C3HHeJ_G0036044	-0.4233	0.00342996	down	MGP_C3HHeJ_G0036044	transmembrane protein 185B [Mus musculus]
MGP_C3HHeJ_G0018270	0.4697	1.51e-05	up	Vamp2	vesicle-associated membrane protein 2 isoform X1 [Trichechus manatus latirostris]		MGP_C3HHeJ_G0026565	-1.7833	0.00345021	down	Slpi	secretory leukoprotease inhibitor, partial [Mus musculus]
MGP_C3HHeJ_G0027112	0.4625	1.53e-05	up	Sema4a	semaphorin-4A isoform X2 [Mus musculus]		MGP_C3HHeJ_G0027050	-1.3923	0.00345328	down	Fgb	fibrinogen beta chain preproprotein [Mus musculus]
MGP_C3HHeJ_G0028055	0.6344	1.56e-05	up	Alad	delta-aminolevulinic acid dehydratase isoform X1 [Mus pahari]		MGP_C3HHeJ_G0002252	-1.3788	0.00347974	down	MGP_C3HHeJ_G0002252	NA
MGP_C3HHeJ_G0018167	0.4046	1.58e-05	up	Tom1l2	TOM1-like protein 2 isoform d [Mus musculus]		MGP_C3HHeJ_G0016174	-0.8343	0.003482	down	Steap3	Tsap6 [Mus musculus]
MGP_C3HHeJ_G0018789	-1.4838	1.59e-05	down	E130012A19Rik	elongin BC and Polycomb repressive complex 2-associated protein [Mus musculus]		MGP_C3HHeJ_G0016206	2.5535	0.00349418	up	Gm29427	6-phosphofructo-2-kinase/fructose-2,6-bisphosphatase 2 variant 6 [Mus musculus]
MGP_C3HHeJ_G0018074	0.6041	1.61e-05	up	Anxa6	annexin A6, isoform CRA_b, partial [Mus musculus]		MGP_C3HHeJ_G0013388	-1.126	0.00351027	down	MGP_C3HHeJ_G0013388	syntenin-1 isoform X1 [Ailuropoda melanoleuca]
MGP_C3HHeJ_G0032297	1.4553	1.64e-05	up	Il18bp	Il18bp protein [Mus musculus]		MGP_C3HHeJ_G0025609	-1.3652	0.00350845	down	Cerkl	mCG147954 [Mus musculus]
MGP_C3HHeJ_G0017321	0.6639	1.68e-05	up	Smim24	mCG12140, isoform CRA_a [Mus musculus]		MGP_C3HHeJ_G0004460	2.2534	0.00351673	up	1700041G16Rik	mCG148117 [Mus musculus]
MGP_C3HHeJ_G0033994	-1.4655	1.69e-05	down	Gria4	glutamate receptor, ionotropic, AMPA4 (alpha 4), isoform CRA_a, partial [Mus musculus]		MGP_C3HHeJ_G0021618	-0.3258	0.00352416	down	Trmt12	tRNA wybutosine-synthesizing protein 2 homolog [Mus musculus]
MGP_C3HHeJ_G0028021	0.5211	1.73e-05	up	D630039A03Rik	uncharacterized protein C9orf152 homolog [Mus musculus]		MGP_C3HHeJ_G0032132	-0.7361	0.0035297	down	Cpeb1	cytoplasmic polyadenylation element-binding protein 1 isoform X6 [Mus musculus]
MGP_C3HHeJ_G0019618	-0.8428	1.77e-05	down	Plek2	pleckstrin-2 [Mus musculus]		MGP_C3HHeJ_G0035591	-0.2152	0.00353336	down	Maged1	Maged1 protein [Mus musculus]
MGP_C3HHeJ_G0024499	-0.89	1.78e-05	down	Slc22a12	solute carrier family 22 member 12 isoform X2 [Mus caroli]		MGP_C3HHeJ_G0014611	-0.5607	0.00355973	down	MGP_C3HHeJ_G0014611	RS2 protein [Certhia familiaris]
MGP_C3HHeJ_G0033321	-0.5772	1.8e-05	down	Nek1	serine/threonine-protein kinase Nek1 isoform 3 [Mus musculus]		MGP_C3HHeJ_G0006406	0.4495	0.00357627	up	Gm17354	rCG37603 [Rattus norvegicus]
MGP_C3HHeJ_G0023287	1.8763	1.81e-05	up	Psmb9	proteasome subunit beta type-9 [Pteropus giganteus]		MGP_C3HHeJ_G0018249	0.7285	0.00358283	up	Usp43	ubiquitin carboxyl-terminal hydrolase 43 isoform 1 [Mus musculus]
MGP_C3HHeJ_G0020689	-1.4064	1.84e-05	down	Esm1	endothelial cell-specific molecule 1 [Meriones unguiculatus]		MGP_C3HHeJ_G0032212	-0.5117	0.00357907	down	Ankrd42	unnamed protein product [Mus musculus]
MGP_C3HHeJ_G0022619	-1.4883	1.84e-05	down	Abi3bp	target of Nesh-SH3 isoform X13 [Mus musculus]		MGP_C3HHeJ_G0031117	1.1687	0.00359696	up	Gprc5a	retinoic acid inducible protein 3, partial [Mus musculus]
MGP_C3HHeJ_G0023139	0.7076	1.88e-05	up	Itpr3	inositol 1,4,5-trisphosphate receptor type 3 isoform X1 [Mus musculus]		MGP_C3HHeJ_G0027472	1.2156	0.00360322	up	Atxn7l2	hypothetical LOC310781, isoform CRA_b [Rattus norvegicus]
MGP_C3HHeJ_G0033847	0.6455	1.89e-05	up	Maf	hypothetical protein HPG69_005019, partial [Diceros bicornis minor]		MGP_C3HHeJ_G0027139	1.4508	0.00363827	up	Muc1	Mucin 1, transmembrane [Mus musculus]
MGP_C3HHeJ_G0020487	-1.0003	1.89e-05	down	Irx1	iroquois-class homeodomain protein IRX-1 [Mus musculus]		MGP_C3HHeJ_G0027248	0.8729	0.00363609	up	S100a11	protein S100-A11-like [Mus musculus]
MGP_C3HHeJ_G0027431	-6.0004	1.89e-05	down	Chia1	Chia protein [Mus musculus]		MGP_C3HHeJ_G0027303	-0.4258	0.00365395	down	Aph1a	mCG16760, isoform CRA_b [Mus musculus]
MGP_C3HHeJ_G0031975	1.4973	1.9e-05	up	Saa4	serum amyloid A-4 protein precursor [Mus musculus]		MGP_C3HHeJ_G0028884	-0.6213	0.00362556	down	Kcnab2	Voltage-gated potassium channel subunit beta-2, partial [Calypte anna]
MGP_C3HHeJ_G0023246	2.2794	1.91e-05	up	MGP_C3HHeJ_G0023246	olfactory receptor GA_x5J8B7TQSKC-412-5, partial [Mus musculus]		MGP_C3HHeJ_G0030942	-2.4379	0.00364049	down	Clec4e	C-type lectin domain family 4, member e, isoform CRA_b, partial [Mus musculus]
MGP_C3HHeJ_G0021822	0.4032	1.93e-05	up	Sun2	mKIAA0668 protein, partial [Mus musculus]		MGP_C3HHeJ_G0032668	-0.4063	0.00364577	down	Gtf3c1	general transcription factor 3C polypeptide 1 [Mus musculus]
MGP_C3HHeJ_G0021151	-0.786	1.96e-05	down	Eef1akmt1	N-6 adenine-specific DNA methyltransferase 2 (putative) [Mus musculus]		MGP_C3HHeJ_G0034427	0.8282	0.00365026	up	Tagln	transgelin [Mastomys coucha]
MGP_C3HHeJ_G0031723	0.7205	1.95e-05	up	Aplp1	amyloid beta precursor like protein 1 precursor [Mus musculus]		MGP_C3HHeJ_G0022400	-1.0371	0.00366845	down	Dgkg	unnamed protein product [Mus musculus]
MGP_C3HHeJ_G0018163	1.1153	2.01e-05	up	Rasd1	dexamethasone-induced Ras-related protein 1 [Arvicanthis niloticus]		MGP_C3HHeJ_G0021954	0.9617	0.00368536	up	Mapk12	mitogen-activated protein kinase 12 isoform 1 [Mus musculus]
MGP_C3HHeJ_G0027448	-1.3442	2.03e-05	down	Slc16a4	unnamed protein product [Mus musculus]		MGP_C3HHeJ_G0029132	2.4382	0.00369315	up	Plb1	phospholipase B1, membrane-associated isoform X3 [Mus musculus]
MGP_C3HHeJ_G0001665	5.0278	2.04e-05	up	MGP_C3HHeJ_G0001665	translation initiation factor IF-2-like [Arvicanthis niloticus]		MGP_C3HHeJ_G0005549	-0.7287	0.00372206	down	Gm16861	tudor-interacting repair regulator protein isoform X2 [Mesocricetus auratus]
MGP_C3HHeJ_G0018055	1.2506	2.06e-05	up	Irf1	interferon regulatory factor 1 [Rhinolophus ferrumequinum]		MGP_C3HHeJ_G0035925	0.5266	0.00373123	up	Vegfd	vascular endothelial growth factor D isoform 5 [Mus musculus]
MGP_C3HHeJ_G0030766	-0.7511	2.11e-05	down	Nat8f4	N-acetyltransferase family 8 member 4 isoform 1 [Mus musculus]		MGP_C3HHeJ_G0026134	-2.5514	0.00373804	down	MGP_C3HHeJ_G0026134	concentrative nucleoside transporter 2, partial [Mus musculus]
MGP_C3HHeJ_G0019285	0.9215	2.12e-05	up	Sectm1a	secreted and transmembrane protein 1A isoform X2 [Mus musculus]		MGP_C3HHeJ_G0023322	-0.5275	0.00375289	down	C2	complement component 2 (within H-2S), isoform CRA_b [Mus musculus]
MGP_C3HHeJ_G0035471	0.5028	2.12e-05	up	Zfp185	zinc finger protein 185 [Mus musculus]		MGP_C3HHeJ_G0017071	0.8962	0.00376321	up	Hnrnph3	heterogeneous nuclear ribonucleoprotein H3-like isoform X2 [Ovis aries]
MGP_C3HHeJ_G0015595	-0.6482	2.17e-05	down	Rrs1	mKIAA0112 protein, partial [Mus musculus]		MGP_C3HHeJ_G0026823	-0.8535	0.00381177	down	Tnfsf10	tumor necrosis factor ligand superfamily member 10 [Mus musculus]
MGP_C3HHeJ_G0015618	5.1955	2.19e-05	up	Msc	musculin isoform 2 [Mus musculus]		MGP_C3HHeJ_G0023282	1.6211	0.00382133	up	Col11a2	collagen alpha-2(XI) chain-like, partial [Globicephala melas]
MGP_C3HHeJ_G0024984	1.2792	2.2e-05	up	Adra2a	alpha-2A adrenergic receptor [Mus musculus]		MGP_C3HHeJ_G0016284	1.0016	0.00386775	up	Lgr6	mCG5349, isoform CRA_a, partial [Mus musculus]
MGP_C3HHeJ_G0033998	-0.9107	2.21e-05	down	Pdgfd	platelet-derived growth factor D isoform 2 precursor [Mus musculus]		MGP_C3HHeJ_G0018955	-0.2347	0.00383972	down	Vat1	unnamed protein product [Mus musculus]
MGP_C3HHeJ_G0032101	2.8767	2.24e-05	up	Mesp2	mesoderm posterior protein 2 [Mus musculus]		MGP_C3HHeJ_G0025493	-1.0051	0.00386921	down	Ly75	lymphocyte antigen 75 precursor [Mus musculus]
MGP_C3HHeJ_G0028916	1.2861	2.25e-05	up	Tmem52	transmembrane protein 52 isoform 3 precursor [Mus musculus]		MGP_C3HHeJ_G0029852	-0.9588	0.00386641	down	Syna	syncytin-A precursor [Mus musculus]
MGP_C3HHeJ_G0015881	-1.399	2.3e-05	down	MGP_C3HHeJ_G0015881	microtubule associated protein 2 [Mus musculus domesticus]		MGP_C3HHeJ_G0030148	0.741	0.00385989	up	Ica1	unnamed protein product [Mus musculus]
MGP_C3HHeJ_G0020845	1.3759	2.3e-05	up	Itih4	inter alpha-trypsin inhibitor, heavy chain 4, isoform CRA_c, partial [Mus musculus]		MGP_C3HHeJ_G0030548	1.3357	0.00383393	up	Fxyd4	FXYD domain-containing ion transport regulator 4, isoform CRA_b, partial [Mus musculus]
MGP_C3HHeJ_G0034908	0.6875	2.31e-05	up	Alas1	5-aminolevulinate synthase, nonspecific, mitochondrial, partial [Theropithecus gelada]		MGP_C3HHeJ_G0033396	2.4228	0.00385422	up	Crlf1	cytokine receptor-like factor 1 isoform 6 [Mus musculus]
MGP_C3HHeJ_G0004498	-1.8491	2.32e-05	down	Gm15895	NA		MGP_C3HHeJ_G0023682	-0.8114	0.00388879	down	C3	complement component 3, isoform CRA_f, partial [Mus musculus]
MGP_C3HHeJ_G0007290	0.8751	2.33e-05	up	Gm15889	NA		MGP_C3HHeJ_G0016921	0.2499	0.0038992	up	Gtf3c6	general transcription factor 3C polypeptide 6 isoform 2 [Mus musculus]
MGP_C3HHeJ_G0020733	-0.457	2.33e-05	down	3830406C13Rik	RIKEN cDNA 3830406C13, isoform CRA_b, partial [Mus musculus]		MGP_C3HHeJ_G0031230	0.7749	0.00390171	up	Tmc4	transmembrane channel-like protein 4 [Mus caroli]
MGP_C3HHeJ_G0028903	0.6777	2.34e-05	up	Fam213b	prostamide/prostaglandin F synthase [Mus musculus]		MGP_C3HHeJ_G0024412	1.3219	0.00392029	up	Actn3	alpha-actinin-3 [Mus musculus]
MGP_C3HHeJ_G0005246	0.9981	2.35e-05	up	Gm11766	mCG148174 [Mus musculus]		MGP_C3HHeJ_G0025067	0.8366	0.00392653	up	4930412O13Rik	mCG5020 [Mus musculus]
MGP_C3HHeJ_G0019399	-1.0526	2.41e-05	down	Sntg2	gamma-2-syntrophin isoform 4 [Mus musculus]		MGP_C3HHeJ_G0025605	-0.8037	0.00391228	down	Zfp385b	zinc finger protein 385B isoform 2 [Mus musculus]
MGP_C3HHeJ_G0023290	1.1082	2.44e-05	up	Tap2	TAP2 [Mus musculus]		MGP_C3HHeJ_G0026395	1.1017	0.00392848	up	Cox4i2	cytochrome c oxidase subunit 4 isoform 2, mitochondrial isoform 2 precursor [Mus musculus]
MGP_C3HHeJ_G0026646	-0.2616	2.5e-05	down	Atp9a	ATPase, class II, type 9A, isoform CRA_b, partial [Mus musculus]		MGP_C3HHeJ_G0028953	1.0831	0.00394774	up	Plekhn1	probable pleckstrin homology domain-containing family N member 1 isoform 1 [Mus musculus]
MGP_C3HHeJ_G0007256	1.3422	2.57e-05	up	Gm17435	mCG147395 [Mus musculus]		MGP_C3HHeJ_G0014959	-0.6103	0.00399454	down	D030028A08Rik	mCG60780, isoform CRA_a, partial [Mus musculus]
MGP_C3HHeJ_G0028741	-1.2165	2.6e-05	down	Fam131c	protein FAM131C [Mus musculus]		MGP_C3HHeJ_G0029976	-0.507	0.00399797	down	Adap1	centaurin, alpha 1, isoform CRA_a [Mus musculus]
MGP_C3HHeJ_G0016450	-0.6522	2.61e-05	down	Nme7	nucleoside diphosphate kinase 7 isoform X3 [Mus musculus]		MGP_C3HHeJ_G0018055	-0.8446	0.00401621	down	Irf1	interferon regulatory factor 1 [Rhinolophus ferrumequinum]
MGP_C3HHeJ_G0030459	-0.7609	2.61e-05	down	Znrf2	zinc and ring finger 2, isoform CRA_b, partial [Mus musculus]		MGP_C3HHeJ_G0026927	0.877	0.00401569	up	Postn	periostin isoform 2 precursor [Mus musculus]
MGP_C3HHeJ_G0021345	-2.1595	2.63e-05	down	Pcdh8	Hypothetical predicted protein [Marmota monax]		MGP_C3HHeJ_G0023102	0.8422	0.00402559	up	Fam195a	MAPK regulated corepressor interacting protein 2 isoform 1 [Mus musculus]
MGP_C3HHeJ_G0017771	2.717	2.64e-05	up	Npc1l1	RecName: Full=NPC1-like intracellular cholesterol transporter 1; AltName: Full=Niemann-Pick C1-like protein 1; Short=Npc1l1; Flags: Precursor [Mus musculus]		MGP_C3HHeJ_G0017349	-0.8427	0.00403185	down	Slc41a2	solute carrier family 41 member 2 isoform X3 [Phodopus roborovskii]
MGP_C3HHeJ_G0024810	0.7508	2.64e-05	up	Cpeb3	unnamed protein product [Mus musculus]		MGP_C3HHeJ_G0021858	-0.4128	0.00406142	down	Tef	thyrotroph embryonic factor isoform 2 [Mus musculus]
MGP_C3HHeJ_G0028886	1.9249	2.66e-05	up	Ajap1	Adherens junction-associated protein 1, partial [Cricetulus griseus]		MGP_C3HHeJ_G0004727	0.6814	0.00412859	up	Pantr1	translation initiation factor IF-2-like [Camelus ferus]
MGP_C3HHeJ_G0015334	-2.0864	2.74e-05	down	4933421A08Rik	NA		MGP_C3HHeJ_G0005442	3.1684	0.00411778	up	Gm26772	mCG144928, partial [Mus musculus]
MGP_C3HHeJ_G0005206	0.6369	2.76e-05	up	Gm53	mCG3804, isoform CRA_b [Mus musculus]		MGP_C3HHeJ_G0021114	0.7578	0.00412567	up	Adcy4	adenylate cyclase type 4 [Mus musculus]
MGP_C3HHeJ_G0018137	-0.7626	2.77e-05	down	Hist3h2a	histone H2A type 3 [Bubalus bubalis]		MGP_C3HHeJ_G0027862	-0.4088	0.00411591	down	Fam219a	protein FAM219A isoform X2 [Lutra lutra]
MGP_C3HHeJ_G0031833	0.8846	2.85e-05	up	Vsig10l	mCG22135, partial [Mus musculus]		MGP_C3HHeJ_G0015997	0.5978	0.00416086	up	Fbxo36	F-box only protein 36 [Mus musculus]
MGP_C3HHeJ_G0027294	0.7631	2.87e-05	up	Mcl1	induced myeloid leukemia cell differentiation protein Mcl-1 homolog [Mus musculus]		MGP_C3HHeJ_G0029851	-0.53	0.00416676	down	Clip2	cytoplasmic linker 2, isoform CRA_b, partial [Mus musculus]
MGP_C3HHeJ_G0035881	-0.5284	2.91e-05	down	Acot9	acyl-coenzyme A thioesterase 9, mitochondrial isoform 2 [Mus musculus]		MGP_C3HHeJ_G0029139	-1.0306	0.00419988	down	MGP_C3HHeJ_G0029139	unnamed protein product [Mus musculus]
MGP_C3HHeJ_G0018394	0.4277	2.92e-05	up	Spns2	Spns2 protein, partial [Mus musculus]		MGP_C3HHeJ_G0035058	-0.5778	0.00420368	down	Dclk3	serine/threonine-protein kinase DCLK3 [Mus musculus]
MGP_C3HHeJ_G0024369	-1.7999	2.92e-05	down	MGP_C3HHeJ_G0024369	aldehyde dehydrogenase family 3 member B3 isoform X3 [Mus musculus]		MGP_C3HHeJ_G0032629	1.0735	0.00422052	up	Pdzd9	PDZ domain-containing protein 9 isoform 1 [Mus musculus]
MGP_C3HHeJ_G0034055	-0.6775	2.93e-05	down	Chordc1	cysteine and histidine-rich domain-containing protein 1 [Mus musculus]		MGP_C3HHeJ_G0029111	-1.2454	0.00423548	down	Gm29609	unnamed protein product [Mus musculus]
MGP_C3HHeJ_G0032836	0.5738	2.99e-05	up	9430038I01Rik	Lipogenin [Cricetulus griseus]		MGP_C3HHeJ_G0019472	-0.3521	0.00426568	down	Dtd2	RIKEN cDNA 6530401N04, isoform CRA_b, partial [Mus musculus]
MGP_C3HHeJ_G0023288	1.4013	3.01e-05	up	Tap1	TAP1-k [Mus musculus]		MGP_C3HHeJ_G0028088	0.473	0.00429671	up	MGP_C3HHeJ_G0028088	NADH-ubiquinone oxidoreductase chain 5-like [Mus musculus]
MGP_C3HHeJ_G0033754	1.3515	3.02e-05	up	Psmb10	proteasome subunit beta type-10 [Mus musculus]		MGP_C3HHeJ_G0034832	-0.4455	0.00436109	down	Spsb4	SPRY domain-containing SOCS box protein 4 [Rattus norvegicus]
MGP_C3HHeJ_G0027301	1.1769	3.05e-05	up	Ciart	circadian-associated transcriptional repressor isoform 3 [Mus musculus]		MGP_C3HHeJ_G0021200	-0.6804	0.00439364	down	Neil2	endonuclease 8-like 2 [Mus musculus]
MGP_C3HHeJ_G0023153	0.443	3.12e-05	up	Uhrf1bp1	mKIAA4127 protein, partial [Mus musculus]		MGP_C3HHeJ_G0021737	-0.3298	0.00438822	down	Slc52a2	solute carrier family 52, riboflavin transporter, member 2 precursor [Mus musculus]
MGP_C3HHeJ_G0018694	-0.6435	3.22e-05	down	Stxbp4	Stxbp4 protein [Mus musculus]		MGP_C3HHeJ_G0002329	-1.0068	0.0044089	down	MGP_C3HHeJ_G0002329	uncharacterized protein LOC110328219 [Mus pahari]
MGP_C3HHeJ_G0016509	1.3574	3.25e-05	up	Nr1i3	nuclear receptor subfamily 1 group I member 3 isoform 1 [Mus musculus]		MGP_C3HHeJ_G0020795	0.7579	0.00441787	up	1700112E06Rik	leucine-rich melanocyte differentiation-associated protein isoform X6 [Mus musculus]
MGP_C3HHeJ_G0029328	-0.5048	3.26e-05	down	Sgcb	beta-sarcoglycan [Mus musculus]		MGP_C3HHeJ_G0013076	-0.6739	0.00446618	down	MGP_C3HHeJ_G0013076	glyceraldehyde-3-phosphate dehydrogenase-like [Cricetulus griseus]
MGP_C3HHeJ_G0039599	5.6206	3.26e-05	up	MGP_C3HHeJ_G0039599	solute carrier family 22 member 4 isoform X2 [Mus caroli]		MGP_C3HHeJ_G0013291	-0.5516	0.00444514	down	MGP_C3HHeJ_G0013291	hCG1993742 [Homo sapiens]
MGP_C3HHeJ_G0032838	-2.7984	3.27e-05	down	Tcerg1l	transcription elongation regulator 1-like protein [Mus musculus]		MGP_C3HHeJ_G0017159	-0.9902	0.00445579	down	Itgb2	integrin beta-2 isoform 1 precursor [Mus musculus]
MGP_C3HHeJ_G0016739	-0.4938	3.28e-05	down	Rmnd1	required for meiotic nuclear division protein 1 homolog isoform X4 [Mus musculus]		MGP_C3HHeJ_G0030121	0.8369	0.00446787	up	Gng11	Guanine nucleotide-binding protein G(T) subunit gamma-T1 [Microtus ochrogaster]
MGP_C3HHeJ_G0020669	-0.9083	3.34e-05	down	Plk2	serine/threonine-protein kinase PLK2 [Mus musculus]		MGP_C3HHeJ_G0036590	-1.6033	0.00446931	down	4933413C19Rik	mCG148467 [Mus musculus]
MGP_C3HHeJ_G0021391	-0.3951	3.37e-05	down	Gpr180	integral membrane protein GPR180 precursor [Mus musculus]		MGP_C3HHeJ_G0028052	-0.6157	0.00447771	down	Wdr31	WD repeat-containing protein 31 isoform X3 [Mus musculus]
MGP_C3HHeJ_G0032599	-1.6554	3.39e-05	down	Tmc5	transmembrane channel-like protein 5 isoform a [Mus musculus]		MGP_C3HHeJ_G0021911	0.5707	0.00453292	up	Parvb	beta-parvin isoform X2 [Mastomys coucha]
MGP_C3HHeJ_G0028616	3.2418	3.42e-05	up	Gm30191	uncharacterized protein C1orf232 homolog isoform 1 [Mus musculus]		MGP_C3HHeJ_G0022181	-2.2067	0.00455171	down	Mefv	pyrin isoform 1 [Mus musculus]
MGP_C3HHeJ_G0029184	0.7975	3.42e-05	up	Afap1	actin filament-associated protein 1 [Grammomys surdaster]		MGP_C3HHeJ_G0021998	-0.9018	0.00455932	down	Nell2	protein kinase C-binding protein NELL2 precursor [Mus musculus]
MGP_C3HHeJ_G0027762	-0.4119	3.47e-05	down	Fam92a	RIKEN cDNA 6720467C03, isoform CRA_b, partial [Mus musculus]		MGP_C3HHeJ_G0027602	-0.7607	0.00456978	down	MGP_C3HHeJ_G0027602	Cenpe protein, partial [Mus musculus]
MGP_C3HHeJ_G0034165	-0.7807	3.49e-05	down	Zfp810	cDNA sequence BC005471, isoform CRA_a, partial [Mus musculus]		MGP_C3HHeJ_G0031003	0.8483	0.00458133	up	Ntf3	neurotrophin 3, isoform CRA_a [Rattus norvegicus]
MGP_C3HHeJ_G0019486	-1.2138	3.52e-05	down	MGP_C3HHeJ_G0019486	signal recognition particle 54 kDa protein isoform X1 [Prionailurus bengalensis]		MGP_C3HHeJ_G0035104	0.5422	0.00457704	up	Acvr2b	activin receptor type-2B precursor [Mus musculus]
MGP_C3HHeJ_G0021518	-0.8086	3.54e-05	down	Laptm4b	lysosomal-associated transmembrane protein 4B [Mus musculus]		MGP_C3HHeJ_G0029158	0.5031	0.00459461	up	Haus3	unnamed protein product, partial [Mus musculus]
MGP_C3HHeJ_G0025605	1.1521	3.65e-05	up	Zfp385b	zinc finger protein 385B isoform 2 [Mus musculus]		MGP_C3HHeJ_G0023165	0.6369	0.00461191	up	Fkbp5	mCG147765 [Mus musculus]
MGP_C3HHeJ_G0028269	0.671	3.65e-05	up	Cdkn2c	cyclin-dependent kinase inhibitor 2C (p18, inhibits CDK4), isoform CRA_b, partial [Mus musculus]		MGP_C3HHeJ_G0000644	-0.7556	0.00466091	down	MGP_C3HHeJ_G0000644	NA
MGP_C3HHeJ_G0032807	2.626	3.65e-05	up	Cpxm2	inactive carboxypeptidase-like protein X2 isoform X4 [Mus musculus]		MGP_C3HHeJ_G0028064	-0.5781	0.00466093	down	Akna	microtubule organization protein AKNA isoform X3 [Mus musculus]
MGP_C3HHeJ_G0027012	-0.7849	3.69e-05	down	Ppm1l	protein phosphatase 1L isoform X2 [Grammomys surdaster]		MGP_C3HHeJ_G0017589	0.8173	0.00467437	up	Nxph4	neurexophilin-4 [Mus caroli]
MGP_C3HHeJ_G0021888	2.0947	3.7e-05	up	Cyp2d37-ps	Pcdhb11 protein [Mus musculus]		MGP_C3HHeJ_G0020420	-0.2873	0.00467577	down	Slc35d2	RecName: Full=UDP-N-acetylglucosamine/UDP-glucose/GDP-mannose transporter; AltName: Full=Solute carrier family 35 member D2; AltName: Full=UDP-galactose transporter-related protein 8; Short=UGTrel8 [Mus musculus]
MGP_C3HHeJ_G0016716	0.927	3.72e-05	up	Sertad4	SERTA domain-containing protein 4 isoform X1 [Mus musculus]		MGP_C3HHeJ_G0019217	-0.8382	0.00471528	down	C1qtnf1	complement C1q tumor necrosis factor-related protein 1 isoform X1 [Mus musculus]
MGP_C3HHeJ_G0025889	0.4716	3.74e-05	up	Cry2	cryptochrome-2-like [Meleagris gallopavo]		MGP_C3HHeJ_G0028352	1.5746	0.00469985	up	Ccdc24	coiled-coil domain-containing protein 24 isoform X1 [Mus musculus]
MGP_C3HHeJ_G0033306	-1.3572	3.75e-05	down	Hpgd	15-hydroxyprostaglandin dehydrogenase [NAD(+)] [Mus musculus]		MGP_C3HHeJ_G0029176	0.9468	0.00470775	up	Adra2c	Alpha-2C adrenergic receptor [Sciurus carolinensis]
MGP_C3HHeJ_G0027404	1.1827	3.76e-05	up	Ptpn22	tyrosine-protein phosphatase non-receptor type 22 isoform 2 [Mus musculus]		MGP_C3HHeJ_G0030396	-0.3486	0.00472054	down	Zfp775	Zfp775 protein [Mus musculus]
MGP_C3HHeJ_G0015947	-0.4197	3.77e-05	down	Stk16	serine/threonine-protein kinase 16 [Mus musculus]		MGP_C3HHeJ_G0033205	0.2661	0.00470328	up	Mak16	RNA binding motif protein 13 [Mus musculus]
MGP_C3HHeJ_G0021782	1.4792	3.8e-05	up	Tmprss6	transmembrane protease serine 6 isoform 1 [Mus musculus]		MGP_C3HHeJ_G0030863	0.9535	0.00472874	up	Atoh8	protein atonal homolog 8, partial [Vicugna pacos]
MGP_C3HHeJ_G0018314	0.4336	3.81e-05	up	Plscr3	phospholipid scramblase 3 isoform X1 [Mus caroli]		MGP_C3HHeJ_G0019235	-0.5926	0.00475821	down	Chmp6	charged multivesicular body protein 6 [Mus musculus]
MGP_C3HHeJ_G0030999	0.7018	3.85e-05	up	Plekhg6	pleckstrin homology domain containing, family G (with RhoGef domain) member 6, isoform CRA_a [Mus musculus]		MGP_C3HHeJ_G0034249	0.6486	0.00476614	up	Esam	endothelial cell-selective adhesion molecule precursor [Mus musculus]
MGP_C3HHeJ_G0023094	-0.6682	3.88e-05	down	Fbxl16	hypothetical protein A6R68_23326 [Neotoma lepida]		MGP_C3HHeJ_G0019934	1.2129	0.00477292	up	Macc1	metastasis-associated in colon cancer protein 1 [Mus musculus]
MGP_C3HHeJ_G0019896	0.7688	3.89e-05	up	Inf2	RecName: Full=Inverted formin-2 [Mus musculus]		MGP_C3HHeJ_G0017967	-1.2608	0.00479883	down	MGP_C3HHeJ_G0017967	T-cell specific GTPase, isoform CRA_a, partial [Mus musculus]
MGP_C3HHeJ_G0028957	-0.9974	3.9e-05	down	Cdk6	uncharacterized protein LOC319887 isoform X1 [Mus musculus]		MGP_C3HHeJ_G0017963	-1.5152	0.00481981	down	Gm12185	interferon inducible GTPase [Mus musculus]
MGP_C3HHeJ_G0031109	-0.924	3.9e-05	down	Mansc1	MANSC domain containing 1 [Mus musculus]		MGP_C3HHeJ_G0010443	-0.6758	0.00484073	down	MGP_C3HHeJ_G0010443	glyceraldehyde-3-phosphate dehydrogenase [Myotis myotis]
MGP_C3HHeJ_G0018287	0.5708	3.96e-05	up	Kdm6b	lysine-specific demethylase 6B [Mus musculus]		MGP_C3HHeJ_G0012687	-0.9253	0.00483659	down	MGP_C3HHeJ_G0012687	cyclin-dependent kinases regulatory subunit 2 [Marmota marmota marmota]
MGP_C3HHeJ_G0002710	-0.9844	3.98e-05	down	3110045C21Rik	mCG145609, isoform CRA_a, partial [Mus musculus]		MGP_C3HHeJ_G0024557	-0.4101	0.00482801	down	Rom1	rod outer segment membrane protein 1 [Mus musculus]
MGP_C3HHeJ_G0012496	-2.3129	3.98e-05	down	MGP_C3HHeJ_G0012496	targeting protein for Xklp2 isoform X1 [Rattus rattus]		MGP_C3HHeJ_G0003348	1.5314	0.00486823	up	Gm15956	unnamed protein product [Mus musculus]
MGP_C3HHeJ_G0020858	0.6369	3.97e-05	up	Sema3g	semaphorin-3G precursor [Mus musculus]		MGP_C3HHeJ_G0017803	0.3443	0.0048932	up	Cobl	protein cordon-bleu isoform 5 [Mus musculus]
MGP_C3HHeJ_G0024812	-0.994	4.04e-05	down	Ide	unnamed protein product, partial [Mus musculus]		MGP_C3HHeJ_G0024823	0.3666	0.00489811	up	Fra10ac1	unnamed protein product, partial [Mus musculus]
MGP_C3HHeJ_G0029590	0.3666	4.06e-05	up	Ulk1	Ulk1 protein, partial [Mus musculus]		MGP_C3HHeJ_G0015226	1.6847	0.00492139	up	4930417H01Rik	mCG145452, partial [Mus musculus]
MGP_C3HHeJ_G0034995	0.6901	4.07e-05	up	Ip6k2	unnamed protein product [Mus musculus]		MGP_C3HHeJ_G0018302	1.1288	0.00492295	up	Tnfsf13	tumor necrosis factor ligand superfamily member 13 isoform 2 [Mus musculus]
MGP_C3HHeJ_G0017240	0.4262	4.14e-05	up	Abca7	ATP-binding cassette sub-family A member 7 isoform 2 [Mus musculus]		MGP_C3HHeJ_G0014884	-0.561	0.00493696	down	Gm9929	dual specificity protein phosphatase 12 [Onychomys torridus]
MGP_C3HHeJ_G0026596	0.9414	4.16e-05	up	Neurl2	mCG17526, partial [Mus musculus]		MGP_C3HHeJ_G0025495	-0.9833	0.0049381	down	Itgb6	unnamed protein product [Mus musculus]
MGP_C3HHeJ_G0028646	-1.5416	4.19e-05	down	Myom3	myomesin-3 [Mus musculus]		MGP_C3HHeJ_G0005725	0.7338	0.00495856	up	Malat1	rCG48520 [Rattus norvegicus]
MGP_C3HHeJ_G0020703	-0.7516	4.32e-05	down	Emb	embigin precursor [Mus musculus]		MGP_C3HHeJ_G0029216	0.9065	0.00497404	up	Hs3st1	heparan sulfate glucosamine 3-O-sulfotransferase 1 precursor [Mus musculus]
MGP_C3HHeJ_G0030597	-1.3212	4.34e-05	down	Fancd2os	RIKEN cDNA 4931417G12, isoform CRA_b, partial [Mus musculus]		MGP_C3HHeJ_G0030190	0.838	0.00497411	up	Ndufa5	NADH dehydrogenase [ubiquinone] 1 alpha subcomplex subunit 5, partial [Eudyptes pachyrhynchus]
MGP_C3HHeJ_G0027524	2.6435	4.35e-05	up	Plppr5	RIKEN cDNA 4833424O15, isoform CRA_b, partial [Mus musculus]		MGP_C3HHeJ_G0031157	-1.0636	0.00496465	down	Slco1b2	liver-specific transporter-1, partial [Mus musculus]
MGP_C3HHeJ_G0023923	-0.9513	4.38e-05	down	Asxl3	mCG142752, isoform CRA_a [Mus musculus]		MGP_C3HHeJ_G0006340	-1.3251	0.00505964	down	AI427809	Expressed sequence AI427809 [Mus musculus]
MGP_C3HHeJ_G0004488	1.2156	4.4e-05	up	Gm15890	NA		MGP_C3HHeJ_G0012655	1.0312	0.00505237	up	MGP_C3HHeJ_G0012655	protein S100-A11-like [Mus musculus]
MGP_C3HHeJ_G0016273	-0.468	4.49e-05	down	Tmem183a	transmembrane protein 183 isoform a [Mus musculus]		MGP_C3HHeJ_G0017115	-0.4224	0.00504183	down	Gucd1	protein GUCD1 isoform 1 [Mus musculus]
MGP_C3HHeJ_G0024212	-1.1097	4.62e-05	down	Pde6a	unnamed protein product [Mus musculus]		MGP_C3HHeJ_G0023016	-0.4941	0.00502662	down	Atp6v0c	PREDICTED: V-type proton ATPase 16 kDa proteolipid subunit [Dipodomys ordii]
MGP_C3HHeJ_G0001264	3.3236	4.68e-05	up	MGP_C3HHeJ_G0001264	NA		MGP_C3HHeJ_G0023219	0.5547	0.00506521	up	Sik1	serine/threonine-protein kinase SIK1 [Mus musculus]
MGP_C3HHeJ_G0024327	-1.0013	4.69e-05	down	Hsbp1l1	heat shock factor-binding protein 1-like protein 1 [Mus musculus]		MGP_C3HHeJ_G0024893	-0.6591	0.00502941	down	Erlin1	erlin-1 isoform X4 [Microcebus murinus]
MGP_C3HHeJ_G0028721	0.5514	4.75e-05	up	Klhdc7a	kelch domain-containing protein 7A [Mus musculus]		MGP_C3HHeJ_G0030394	-0.3634	0.00501293	down	Repin1	replication initiator 1 isoform c [Mus musculus]
MGP_C3HHeJ_G0017558	0.4381	4.85e-05	up	Lrig3	leucine-rich repeats and immunoglobulin-like domains protein 3 precursor [Mus musculus]		MGP_C3HHeJ_G0031047	1.297	0.0050653	up	Clec12b	C-type lectin domain family 12 member B isoform X1 [Mus musculus]
MGP_C3HHeJ_G0033945	0.4708	4.88e-05	up	Rab4a	ras-related protein Rab-4A [Mus musculus]		MGP_C3HHeJ_G0031855	-0.6564	0.00505079	down	MGP_C3HHeJ_G0031855	kallikrein 1-related peptidase b5 preproprotein [Mus musculus]
MGP_C3HHeJ_G0030413	3.0647	4.89e-05	up	Gpnmb	unnamed protein product [Mus musculus]		MGP_C3HHeJ_G0033146	0.4952	0.0050566	up	Polb	DNA polymerase beta [Mus musculus]
MGP_C3HHeJ_G0028724	0.4448	4.98e-05	up	Rcc2	PREDICTED: protein RCC2-like, partial [Balearica regulorum gibbericeps]		MGP_C3HHeJ_G0032803	-1.4126	0.0050745	down	Hmx3	homeobox protein HMX3 [Mus musculus]
MGP_C3HHeJ_G0033576	0.5127	4.99e-05	up	Fbxw9	Fbxw9 protein, partial [Mus musculus]		MGP_C3HHeJ_G0003733	-0.4322	0.00516026	down	C130013H08Rik	protein arginine N-methyltransferase 6, isoform CRA_a [Mus musculus]
MGP_C3HHeJ_G0018272	1.3585	5.04e-05	up	9130213A22Rik	unnamed protein product [Mus musculus]		MGP_C3HHeJ_G0003958	-0.8544	0.00513088	down	Prkag2os2	mCG145888, partial [Mus musculus]
MGP_C3HHeJ_G0019098	-0.7318	5.08e-05	down	Kcnj2	Inward rectifier potassium channel 2 [Pteropus alecto]		MGP_C3HHeJ_G0013863	-0.3641	0.00518798	down	MGP_C3HHeJ_G0013863	glyceraldehyde-3-phosphate dehydrogenase isoform X1 [Phocoena sinus]
MGP_C3HHeJ_G0029976	0.7136	5.08e-05	up	Adap1	centaurin, alpha 1, isoform CRA_a [Mus musculus]		MGP_C3HHeJ_G0016004	1.4244	0.00516882	up	Gpr55	G protein-coupled receptor 55 [Mus musculus]
MGP_C3HHeJ_G0015899	-0.9925	5.17e-05	down	Tmem169	transmembrane protein 169 [Mus pahari]		MGP_C3HHeJ_G0016815	0.2497	0.00519541	up	Bclaf1	hypothetical protein HPG69_014436 [Diceros bicornis minor]
MGP_C3HHeJ_G0031655	2.0689	5.17e-05	up	Sycn	syncollin precursor [Mus musculus]		MGP_C3HHeJ_G0017924	1.7971	0.00512016	up	Atp10b	phospholipid-transporting ATPase VB [Mus musculus]
MGP_C3HHeJ_G0018271	1.3988	5.19e-05	up	Per1	mKIAA0482 protein, partial [Mus musculus]		MGP_C3HHeJ_G0018771	-0.3666	0.00520669	down	Prr15l	unnamed protein product, partial [Mus musculus]
MGP_C3HHeJ_G0033443	1.5	5.2e-05	up	Nxnl1	nucleoredoxin-like protein 1 [Arvicanthis niloticus]		MGP_C3HHeJ_G0020758	-0.496	0.00514285	down	Ube2e2	ubiquitin-conjugating enzyme E2E 2 (UBC4/5 homolog, yeast), isoform CRA_b, partial [Mus musculus]
MGP_C3HHeJ_G0019034	0.4556	5.22e-05	up	Tlk2	serine/threonine-protein kinase tousled-like 2 isoform X2 [Mus musculus]		MGP_C3HHeJ_G0022343	-0.751	0.00520778	down	Comt	COMT methyltransferase [Elachura formosa]
MGP_C3HHeJ_G0026384	-0.9429	5.23e-05	down	Defb29	beta-defensin 29 precursor [Mus musculus]		MGP_C3HHeJ_G0022532	0.2564	0.00518787	up	Hgd	homogentisate 1,2-dioxygenase, partial [Mesocricetus auratus]
MGP_C3HHeJ_G0035741	-0.5508	5.23e-05	down	Trmt2b	tRNA (uracil-5-)-methyltransferase homolog B isoform b [Mus musculus]		MGP_C3HHeJ_G0026463	-0.509	0.00515198	down	Eif6	eukaryotic translation initiation factor 6 isoform X4 [Camelus ferus]
MGP_C3HHeJ_G0020928	-0.5073	5.25e-05	down	Fam213a	peroxiredoxin-like 2A isoform b [Mus musculus]		MGP_C3HHeJ_G0028463	-0.7234	0.0051508	down	Csf3r	mCG21155, partial [Mus musculus]
MGP_C3HHeJ_G0027458	1.0428	5.26e-05	up	Eps8l3	unnamed protein product, partial [Mus musculus]		MGP_C3HHeJ_G0029476	0.6766	0.00513327	up	Prkg2	unnamed protein product [Mus musculus]
MGP_C3HHeJ_G0023412	3.91	5.29e-05	up	Trim40	E3 ubiquitin ligase TRIM40 isoform 2 [Mus musculus]		MGP_C3HHeJ_G0029617	-0.3069	0.00520658	down	Ficd	protein adenylyltransferase FICD isoform X1 [Peromyscus californicus insignis]
MGP_C3HHeJ_G0026872	2.9076	5.29e-05	up	Qrfpr	pyroglutamylated RF-amide peptide receptor [Mus musculus]		MGP_C3HHeJ_G0030537	1.6113	0.00519852	up	Cacna2d4	voltage-dependent calcium channel subunit alpha-2/delta-4 isoform 7 precursor [Mus musculus]
MGP_C3HHeJ_G0017248	0.4366	5.31e-05	up	Midn	MIDN isoform 5, partial [Pan troglodytes]		MGP_C3HHeJ_G0002728	-1.3035	0.00521689	down	H3f3aos	unnamed protein product, partial [Mus musculus]
MGP_C3HHeJ_G0026125	1.4756	5.33e-05	up	B2m	The Crystal Structure Of H-2dd Mhc Class I In Complex With The Hiv-1 Derived Peptide P18-110 [Mus musculus]		MGP_C3HHeJ_G0030101	0.7074	0.00523275	up	Hsph1	heat shock protein 105 kDa isoform X2 [Mus musculus]
MGP_C3HHeJ_G0018198	0.6106	5.33e-05	up	Fam83g	unnamed protein product [Mus musculus]		MGP_C3HHeJ_G0032038	1.5894	0.00522872	up	Trpm1	unnamed protein product, partial [Mus musculus]
MGP_C3HHeJ_G0028205	-1.2337	5.35e-05	down	Dab1	disabled homolog 1 isoform 3 [Mus musculus]		MGP_C3HHeJ_G0032681	0.7698	0.00524584	up	MGP_C3HHeJ_G0032681	elongation factor Tu, mitochondrial [Grammomys surdaster]
MGP_C3HHeJ_G0016101	0.8929	5.4e-05	up	2310007B03Rik	protein mab-21-like 4 [Mus musculus]		MGP_C3HHeJ_G0004740	-0.9057	0.0052881	down	Gm17767	mCG142785, partial [Mus musculus]
MGP_C3HHeJ_G0018101	-0.5047	5.47e-05	down	Zfp672	zinc finger protein 672, isoform CRA_a, partial [Mus musculus]		MGP_C3HHeJ_G0007235	-0.754	0.005281	down	Gm9951	unnamed protein product [Mus musculus]
MGP_C3HHeJ_G0023505	-1.2077	5.53e-05	down	Cyp39a1	24-hydroxycholesterol 7-alpha-hydroxylase isoform 1 [Mus musculus]		MGP_C3HHeJ_G0009902	-0.5986	0.00529511	down	MGP_C3HHeJ_G0009902	glyceraldehyde-3-phosphate dehydrogenase isoform X1 [Mus caroli]
MGP_C3HHeJ_G0016671	0.4561	5.63e-05	up	2025-03-02	mitochondrial amidoxime reducing component 2 isoform 2 precursor [Mus musculus]		MGP_C3HHeJ_G0023295	-1.1638	0.0052745	down	H2-Eb1	MHC E-beta-k precursor [Mus musculus]
MGP_C3HHeJ_G0027737	-1.0984	5.63e-05	down	Tox	thymocyte selection-associated high mobility group box protein TOX [Mus musculus]		MGP_C3HHeJ_G0025120	0.9078	0.00527828	up	Enkur	enkurin [Mus musculus]
MGP_C3HHeJ_G0024888	-0.3846	5.65e-05	down	Cutc	cutC copper transporter homolog (E.coli), isoform CRA_b, partial [Mus musculus]		MGP_C3HHeJ_G0032197	-0.5907	0.00526215	down	MGP_C3HHeJ_G0032197	mCG147194 [Mus musculus]
MGP_C3HHeJ_G0027557	-0.9864	5.67e-05	down	Ugt8a	UDP-galactose ceramide galactosyltransferase [Mus musculus]		MGP_C3HHeJ_G0033229	2.3751	0.00529678	up	Cldn23	claudin-23 [Mus musculus]
MGP_C3HHeJ_G0028275	-0.6404	5.81e-05	down	Spata6	spermatogenesis-associated protein 6 isoform X3 [Pteropus alecto]		MGP_C3HHeJ_G0026969	-0.9056	0.00530946	down	Sucnr1	succinate receptor 1 [Mus musculus]
MGP_C3HHeJ_G0034752	-0.3483	5.81e-05	down	Mto1	Protein MTO1-like protein, mitochondrial [Microtus ochrogaster]		MGP_C3HHeJ_G0023293	-1.1943	0.00533207	down	H2-Ab1	RecName: Full=H-2 class II histocompatibility antigen, A-K beta chain; Flags: Precursor [Mus musculus]
MGP_C3HHeJ_G0034448	-1.6392	5.86e-05	down	Htr3a	5-hydroxytryptamine receptor 3A isoform 1 precursor [Mus musculus]		MGP_C3HHeJ_G0024189	1.3941	0.00533943	up	A730017C20Rik	major intrinsically disordered NOTCH2-binding receptor 1-like homolog isoform X2 [Mus musculus]
MGP_C3HHeJ_G0030259	1.0581	5.87e-05	up	Tmem140	transmembrane protein 140 [Mus musculus]		MGP_C3HHeJ_G0019201	3.0891	0.00534878	up	Gm20708	kynurenine formamidase isoform X3 [Mastomys coucha]
MGP_C3HHeJ_G0031187	1.2881	5.94e-05	up	Bhlhe41	class E basic helix-loop-helix protein 41 [Peromyscus californicus insignis]		MGP_C3HHeJ_G0015899	-0.6954	0.00536372	down	Tmem169	transmembrane protein 169 [Mus pahari]
MGP_C3HHeJ_G0017974	-1.1549	5.97e-05	down	Btnl9	RIKEN cDNA D330012D11, isoform CRA_b [Mus musculus]		MGP_C3HHeJ_G0010472	-0.4744	0.00541166	down	MGP_C3HHeJ_G0010472	unnamed protein product [Macaca fascicularis]
MGP_C3HHeJ_G0020681	-0.6913	5.98e-05	down	Dhx29	DEAH (Asp-Glu-Ala-His) box polypeptide 29, isoform CRA_b, partial [Mus musculus]		MGP_C3HHeJ_G0022589	-0.5881	0.00541368	down	Phldb2	pleckstrin homology-like domain family B member 2 isoform X13 [Mus musculus]
MGP_C3HHeJ_G0034100	-0.727	6e-05	down	Zfp426	zinc finger protein 426 isoform 1 [Mus musculus]		MGP_C3HHeJ_G0014853	1.2206	0.00542141	up	Gm15832	mCG1026516 [Mus musculus]
MGP_C3HHeJ_G0014860	1.0733	6.04e-05	up	2810408I11Rik	mCG1045525, partial [Mus musculus]		MGP_C3HHeJ_G0022827	0.3588	0.00549295	up	Zbtb21	zinc finger protein 295, isoform CRA_b, partial [Mus musculus]
MGP_C3HHeJ_G0022406	-0.8142	6.06e-05	down	Hrg	histidine-rich glycoprotein precursor [Mus musculus]		MGP_C3HHeJ_G0019441	-1.3964	0.0055009	down	D630036H23Rik	unnamed protein product [Mus musculus]
MGP_C3HHeJ_G0017715	0.637	6.2e-05	up	Smtn	smoothelin, isoform CRA_a, partial [Mus musculus]		MGP_C3HHeJ_G0004487	2.3869	0.00553743	up	Gm3235	NA
MGP_C3HHeJ_G0018579	2.4028	6.31e-05	up	Ccl8	C-C motif chemokine 8 precursor [Mus musculus]		MGP_C3HHeJ_G0021868	-0.6163	0.00551888	down	MGP_C3HHeJ_G0021868	NHP2-like protein 1 [Mus caroli]
MGP_C3HHeJ_G0028202	0.3978	6.45e-05	up	Slc35d1	UDP-glucuronic acid/UDP-N-acetylgalactosamine transporter isoform 1 [Mus musculus]		MGP_C3HHeJ_G0029184	-0.5338	0.00553361	down	Afap1	actin filament-associated protein 1 [Grammomys surdaster]
MGP_C3HHeJ_G0035137	1.1913	6.51e-05	up	Ackr2	atypical chemokine receptor 2 [Mus musculus]		MGP_C3HHeJ_G0029980	-0.3324	0.0055264	down	Gpr146	probable G-protein coupled receptor 146 [Mus musculus]
MGP_C3HHeJ_G0030056	0.3112	6.59e-05	up	Ptcd1	mKIAA0632 protein, partial [Mus musculus]		MGP_C3HHeJ_G0031074	1.7947	0.00553409	up	Styk1	tyrosine-protein kinase STYK1 isoform b [Mus musculus]
MGP_C3HHeJ_G0018730	0.5874	6.72e-05	up	Pdk2	pyruvate dehydrogenase kinase, isoenzyme 2, isoform CRA_b [Mus musculus]		MGP_C3HHeJ_G0025144	0.5475	0.00554713	up	Pax8	PREDICTED: paired box protein Pax-8 isoform X3 [Chinchilla lanigera]
MGP_C3HHeJ_G0026059	-1.0658	6.8e-05	down	Rhov	rho-related GTP-binding protein RhoV isoform X1 [Mus musculus]		MGP_C3HHeJ_G0016103	0.9462	0.00557045	up	Sned1	sushi, nidogen and EGF-like domain-containing protein 1 isoform X1 [Microtus ochrogaster]
MGP_C3HHeJ_G0028515	0.4548	6.84e-05	up	Rbbp4	histone-binding protein RBBP4-like [Macaca fascicularis]		MGP_C3HHeJ_G0019798	-1.2343	0.00557017	down	Serpina10	serine (or cysteine) peptidase inhibitor, clade A (alpha-1 antiproteinase, antitrypsin), member 10, isoform CRA_a, partial [Mus musculus]
MGP_C3HHeJ_G0027218	-1.5063	6.85e-05	down	Smcp	selenoprotein [Mus musculus]		MGP_C3HHeJ_G0028541	0.75	0.00556188	up	Tinagl1	ARG1 [Mus musculus]
MGP_C3HHeJ_G0025492	-0.7623	6.94e-05	down	Cd302	CD302 antigen isoform X2 [Mus caroli]		MGP_C3HHeJ_G0033818	0.2585	0.00557855	up	Aars	Aars protein, partial [Mus musculus]
MGP_C3HHeJ_G0024971	-2.0214	6.97e-05	down	MGP_C3HHeJ_G0024971	VPS10 domain-containing receptor SorCS1 isoform 2 precursor [Mus musculus]		MGP_C3HHeJ_G0011722	-0.7007	0.00558792	down	MGP_C3HHeJ_G0011722	heterogeneous nuclear ribonucleoprotein A3-like [Pan troglodytes]
MGP_C3HHeJ_G0033370	1.4835	7.03e-05	up	Yjefn3	Yjefn3 protein, partial [Mus musculus]		MGP_C3HHeJ_G0023294	-1.1981	0.00560371	down	H2-Aa	MHC class II antigen A alpha isoform-004 [Mus musculus]
MGP_C3HHeJ_G0031430	2.4372	7.09e-05	up	Psg16	pregnancy specific glycoprotein 16 isoform X1 [Mus musculus]		MGP_C3HHeJ_G0030261	0.3269	0.00561425	up	Wdr91	unnamed protein product, partial [Gulo gulo]
MGP_C3HHeJ_G0015435	1.2844	7.12e-05	up	Gm27252	NA		MGP_C3HHeJ_G0018509	1.6842	0.00562538	up	Gm10277	uncharacterized protein Gm10277 [Mus musculus]
MGP_C3HHeJ_G0015685	0.7415	7.12e-05	up	MGP_C3HHeJ_G0015685	rho guanine nucleotide exchange factor 4 isoform X7 [Mus musculus]		MGP_C3HHeJ_G0030416	0.6004	0.00566113	up	Tra2a	unnamed protein product [Mus musculus]
MGP_C3HHeJ_G0019604	0.5944	7.12e-05	up	Plekhg3	pleckstrin homology domain-containing family G member 3 isoform X2 [Mus musculus]		MGP_C3HHeJ_G0016205	-0.9028	0.00569034	down	C4bp	hypothetical protein T11_7939, partial [Trichinella zimbabwensis]
MGP_C3HHeJ_G0028918	-0.4477	7.21e-05	down	Nadk	NAD kinase isoform X2 [Mus musculus]		MGP_C3HHeJ_G0032560	0.5809	0.00569613	up	Mrvi1	MRV integration site 1, isoform CRA_a [Mus musculus]
MGP_C3HHeJ_G0021200	0.9481	7.29e-05	up	Neil2	endonuclease 8-like 2 [Mus musculus]		MGP_C3HHeJ_G0035734	1.1154	0.00569571	up	Tspan6	tetraspanin-6 isoform X1 [Equus asinus]
MGP_C3HHeJ_G0019365	-0.5793	7.39e-05	down	Pdia6	protein disulfide-isomerase A6 [Mus caroli]		MGP_C3HHeJ_G0027474	-0.2681	0.00570719	down	Psma5	proteasome subunit alpha type-5 [Fukomys damarensis]
MGP_C3HHeJ_G0026142	-0.4272	7.38e-05	down	Myef2	mKIAA1341 protein, partial [Mus musculus]		MGP_C3HHeJ_G0015828	0.384	0.00573915	up	Casp8	caspase-8 isoform 2 [Mus musculus]
MGP_C3HHeJ_G0003957	1.1942	7.42e-05	up	Gm26648	mCG145887, partial [Mus musculus]		MGP_C3HHeJ_G0028975	0.8455	0.00572668	up	Cfap69	RIKEN cDNA A330021E22, isoform CRA_b, partial [Mus musculus]
MGP_C3HHeJ_G0005549	0.9965	7.44e-05	up	Gm16861	tudor-interacting repair regulator protein isoform X2 [Mesocricetus auratus]		MGP_C3HHeJ_G0030274	0.3252	0.00573964	up	Trim24	unnamed protein product [Homo sapiens]
MGP_C3HHeJ_G0017263	0.5837	7.47e-05	up	Mex3d	RNA-binding protein MEX3D isoform X1 [Mus musculus]		MGP_C3HHeJ_G0018216	0.9203	0.005777	up	Trim16	Trim16 protein [Mus musculus]
MGP_C3HHeJ_G0027590	-0.8911	7.49e-05	down	Dkk2	dickkopf-related protein 2 precursor [Mus musculus]		MGP_C3HHeJ_G0024145	0.3879	0.00578199	up	Cdo1	cysteine dioxygenase type 1 [Mus musculus]
MGP_C3HHeJ_G0005640	3.0184	7.61e-05	up	Gm20513	NA		MGP_C3HHeJ_G0016406	2.4687	0.00582577	up	Tnn	tenascin-W precursor [Mus musculus]
MGP_C3HHeJ_G0028007	0.6471	7.73e-05	up	Klf4	Krueppel-like factor 4 [Mus musculus]		MGP_C3HHeJ_G0021220	0.8124	0.00582238	up	Fbxo16	F-box only protein 16 isoform 1 [Mus musculus]
MGP_C3HHeJ_G0005169	-5.5663	7.79e-05	down	Gm12326	mCG1036297, partial [Mus musculus]		MGP_C3HHeJ_G0021468	-0.3022	0.00581179	down	Rai14	mKIAA1334 protein, partial [Mus musculus]
MGP_C3HHeJ_G0017050	1.218	7.81e-05	up	Col13a1	collagen alpha-1(XIII) chain isoform X8 [Mus musculus]		MGP_C3HHeJ_G0023414	1.2123	0.00583051	up	Rnf39	RING finger protein 39 [Mus musculus]
MGP_C3HHeJ_G0017850	-2.1089	7.84e-05	down	Bcl11a	B-cell lymphoma/leukemia 11A isoform X5 [Ailuropoda melanoleuca]		MGP_C3HHeJ_G0026670	0.5361	0.0058134	up	Rbm38	RNA-binding protein 38 [Mus musculus]
MGP_C3HHeJ_G0024925	1.0859	7.84e-05	up	Kcnip2	Kv channel-interacting protein 2 isoform X2 [Sturnira hondurensis]		MGP_C3HHeJ_G0026710	1.319	0.00583404	up	Slco4a1	solute carrier organic anion transporter family member 4A1 isoform X1 [Mastomys coucha]
MGP_C3HHeJ_G0035756	0.4732	7.9e-05	up	Zmat1	mKIAA1789 protein, partial [Mus musculus]		MGP_C3HHeJ_G0035453	0.7525	0.00582426	up	Mamld1	Mamld1 protein [Mus musculus]
MGP_C3HHeJ_G0010658	0.4928	8.04e-05	up	MGP_C3HHeJ_G0010658	V-type proton ATPase subunit G 1-like [Sciurus carolinensis]		MGP_C3HHeJ_G0023040	1.1843	0.0058479	up	Noxo1	NADPH oxidase organizer 1, isoform CRA_a [Mus musculus]
MGP_C3HHeJ_G0035341	-0.7084	8.16e-05	down	C1galt1c1	C1GALT1-specific chaperone 1 [Mus musculus]		MGP_C3HHeJ_G0027218	1.0587	0.00584877	up	Smcp	selenoprotein [Mus musculus]
MGP_C3HHeJ_G0028053	0.989	8.24e-05	up	Bspry	B box and SPRY domain-containing protein isoform 1 [Mus musculus]		MGP_C3HHeJ_G0021605	2.4176	0.00586659	up	Fam83a	protein FAM83A [Mus musculus]
MGP_C3HHeJ_G0033446	1.9117	8.3e-05	up	Fam129c	mCG145696, isoform CRA_c, partial [Mus musculus]		MGP_C3HHeJ_G0006781	-0.903	0.00590323	down	Gm15406	NA
MGP_C3HHeJ_G0030988	0.6753	8.32e-05	up	Iffo1	intermediate filament family orphan 1 isoform X9 [Lynx canadensis]		MGP_C3HHeJ_G0016225	1.2561	0.00591012	up	Ctse	cathepsin E isoform X1 [Grammomys surdaster]
MGP_C3HHeJ_G0022014	-0.2868	8.35e-05	down	Slc48a1	heme transporter HRG1 [Mus musculus]		MGP_C3HHeJ_G0022543	1.549	0.00590882	up	Popdc2	popeye domain-containing protein 2 isoform 1 [Mus musculus]
MGP_C3HHeJ_G0016394	-0.671	8.54e-05	down	Ralgps2	unnamed protein product [Mus musculus]		MGP_C3HHeJ_G0017733	-0.6451	0.00592517	down	Gatsl3	cytosolic arginine sensor for mTORC1 subunit 1 [Mus musculus]
MGP_C3HHeJ_G0033407	-0.872	8.59e-05	down	Lsm4	U6 snRNA-associated Sm-like protein LSm4 [Rattus norvegicus]		MGP_C3HHeJ_G0028591	0.7575	0.00592164	up	Trnp1	TMF-regulated nuclear protein 1 [Mus musculus]
MGP_C3HHeJ_G0028114	-0.9386	8.74e-05	down	Mllt3	hypothetical protein, partial [Homo sapiens]		MGP_C3HHeJ_G0000977	2.3266	0.0059375	up	MGP_C3HHeJ_G0000977	hypothetical protein T09_1000, partial [Trichinella sp. T9]
MGP_C3HHeJ_G0028816	0.671	8.78e-05	up	Clcn6	H(+)/Cl(-) exchange transporter 6 isoform X4 [Sciurus carolinensis]		MGP_C3HHeJ_G0019609	0.8651	0.00594888	up	Rab15	RAB15, member RAS oncogene family, isoform CRA_a, partial [Mus musculus]
MGP_C3HHeJ_G0001291	-5.3159	8.83e-05	down	MGP_C3HHeJ_G0001291	NA		MGP_C3HHeJ_G0030252	2.0514	0.00594484	up	Akr1b3	aldo-keto reductase family 1 member B1 [Mus musculus]
MGP_C3HHeJ_G0026096	-0.5967	8.88e-05	down	Tmem62	transmembrane protein 62 isoform X2 [Mus pahari]		MGP_C3HHeJ_G0027112	-0.2942	0.00597007	down	Sema4a	semaphorin-4A isoform X2 [Mus musculus]
MGP_C3HHeJ_G0034356	-1.1145	8.87e-05	down	Ubash3b	ubiquitin-associated and SH3 domain-containing protein B isoform X2 [Sus scrofa]		MGP_C3HHeJ_G0032758	0.7522	0.00596823	up	Prss53	mFLJ00289 protein, partial [Mus musculus]
MGP_C3HHeJ_G0027357	-1.4412	9.02e-05	down	MGP_C3HHeJ_G0027357	predicted gene 4450 isoform X1 [Mus musculus]		MGP_C3HHeJ_G0034908	-0.4464	0.0059926	down	Alas1	5-aminolevulinate synthase, nonspecific, mitochondrial, partial [Theropithecus gelada]
MGP_C3HHeJ_G0030140	-1.1028	9.04e-05	down	Asns	asparagine synthetase [glutamine-hydrolyzing] isoform a [Mus musculus]		MGP_C3HHeJ_G0035830	0.7213	0.00599704	up	Chrdl1	chordin-like protein 1 isoform 2 precursor [Mus musculus]
MGP_C3HHeJ_G0034608	-0.4645	9.08e-05	down	Calml4	calmodulin-like 4, isoform CRA_a [Mus musculus]		MGP_C3HHeJ_G0015373	2.2819	0.00603212	up	Gm43813	mCG147690 [Mus musculus]
MGP_C3HHeJ_G0033646	1.6249	9.11e-05	up	Nlrc5	protein NLRC5 [Rattus rattus]		MGP_C3HHeJ_G0021344	1.3891	0.00602984	up	Lect1	leukocyte cell-derived chemotaxin 1 isoform 1 [Mus musculus]
MGP_C3HHeJ_G0020229	-0.721	9.21e-05	down	Gcnt2	N-acetyllactosaminide beta-1,6-N-acetylglucosaminyl-transferase isoform C [Mus musculus]		MGP_C3HHeJ_G0029171	1.4497	0.00602682	up	Msantd1	myb/SANT-like DNA-binding domain-containing protein 1 isoform X4 [Mus musculus]
MGP_C3HHeJ_G0024193	1.8749	9.26e-05	up	F830016B08Rik	interferon-inducible GTPase-like [Mus musculus]		MGP_C3HHeJ_G0033235	1.6699	0.00604241	up	Sgcz	zeta-sarcoglycan [Mus musculus]
MGP_C3HHeJ_G0024577	0.669	9.4e-05	up	Syt7	synaptotagmin-7 isoform alpha [Mus musculus]		MGP_C3HHeJ_G0016557	-0.9897	0.00607275	down	Slamf8	SLAM family member 8 [Mus caroli]
MGP_C3HHeJ_G0026772	-0.7876	9.57e-05	down	Fabp5	fatty acid-binding protein 5 isoform 1 [Mus musculus]		MGP_C3HHeJ_G0020244	1.2479	0.00607341	up	Phactr1	phosphatase and actin regulator 1 isoform 3 [Mus musculus]
MGP_C3HHeJ_G0012817	2.447	9.67e-05	up	MGP_C3HHeJ_G0012817	LOW QUALITY PROTEIN: ubiquitin-conjugating enzyme E2 L3 [Equus quagga]		MGP_C3HHeJ_G0026770	-0.5328	0.00610389	down	Zfp704	zinc finger protein 704 isoform X1 [Mus musculus]
MGP_C3HHeJ_G0017100	0.375	0.000104	up	Phyhipl	mCG145721, isoform CRA_a [Mus musculus]		MGP_C3HHeJ_G0020845	-0.8861	0.00611211	down	Itih4	inter alpha-trypsin inhibitor, heavy chain 4, isoform CRA_c, partial [Mus musculus]
MGP_C3HHeJ_G0021158	-0.4619	0.000105	down	Micu2	calcium uptake protein 2, mitochondrial [Mus musculus]		MGP_C3HHeJ_G0022281	0.619	0.00612276	up	Snai2	zinc finger protein SNAI2 [Mus musculus]
MGP_C3HHeJ_G0025652	-1.3212	0.000105	down	Aplnr	apelin receptor [Mus musculus]		MGP_C3HHeJ_G0027144	0.521	0.00615862	up	Efna1	ephrin-A1 isoform X1 [Rattus rattus]
MGP_C3HHeJ_G0022285	-0.5567	0.000105	down	Prkdc	DNA-dependent protein kinase catalytic subunit isoform X1 [Mus musculus]		MGP_C3HHeJ_G0026572	0.8053	0.00623195	up	Dbndd2	dysbindin (dystrobrevin binding protein 1) domain containing 2, isoform CRA_d, partial [Mus musculus]
MGP_C3HHeJ_G0034002	-1.6284	0.000105	down	Mmp13	collagenase 3 preproprotein [Mus musculus]		MGP_C3HHeJ_G0030788	0.6252	0.00622905	up	Zfp638	unnamed protein product, partial [Mus musculus]
MGP_C3HHeJ_G0002243	1.7638	0.000106	up	MGP_C3HHeJ_G0002243	rCG56442 [Rattus norvegicus]		MGP_C3HHeJ_G0018789	0.9486	0.00625313	up	E130012A19Rik	elongin BC and Polycomb repressive complex 2-associated protein [Mus musculus]
MGP_C3HHeJ_G0026759	-0.3822	0.000107	down	Pex2	peroxisomal membrane protein 3, isoform CRA_b, partial [Mus musculus]		MGP_C3HHeJ_G0003789	-1.6329	0.0062805	down	Gm11844	NA
MGP_C3HHeJ_G0015707	0.456	0.000109	up	Inpp4a	inositol polyphosphate-4-phosphatase type I A [Homo sapiens]		MGP_C3HHeJ_G0011891	-1.164	0.0062788	down	MGP_C3HHeJ_G0011891	Unknown (protein for MGC:198705) [Mus musculus]
MGP_C3HHeJ_G0033534	1.3457	0.000109	up	Palm3	unnamed protein product, partial [Mus musculus]		MGP_C3HHeJ_G0028222	-0.4215	0.00626872	down	Fam151a	protein FAM151A [Mus musculus]
MGP_C3HHeJ_G0018303	-0.802	0.000109	down	Tnfsf12	hypothetical protein A6R68_01103, partial [Neotoma lepida]		MGP_C3HHeJ_G0007378	-0.8019	0.00631556	down	Gm19541	mCG147885 [Mus musculus]
MGP_C3HHeJ_G0029522	2.7728	0.000109	up	MGP_C3HHeJ_G0029522	Mpa2l protein, partial [Mus musculus]		MGP_C3HHeJ_G0031144	-0.4729	0.00634945	down	Mgst1	microsomal glutathione S-transferase 1 isoform X1 [Mus caroli]
MGP_C3HHeJ_G0018407	-0.4259	0.00011	down	Emc6	hypothetical protein EI555_006457 [Monodon monoceros]		MGP_C3HHeJ_G0039450	1.792	0.0063603	up	MGP_C3HHeJ_G0039450	alcohol dehydrogenase 6B (class V) [Mus musculus]
MGP_C3HHeJ_G0023166	1.3745	0.00011	up	Armc12	armadillo repeat-containing protein 12 [Mus musculus]		MGP_C3HHeJ_G0002164	1.8465	0.00642108	up	MGP_C3HHeJ_G0002164	NA
MGP_C3HHeJ_G0014124	-0.4502	0.000111	down	MGP_C3HHeJ_G0014124	heat shock cognate 71 kDa protein-like [Rattus norvegicus]		MGP_C3HHeJ_G0009837	1.0212	0.00644948	up	Cdk3-ps	cyclin-dependent kinase 3, isoform CRA_a, partial [Mus musculus]
MGP_C3HHeJ_G0029926	1.0047	0.000112	up	Tfr2	Transferrin receptor protein 2, partial [Eudyptes pachyrhynchus]		MGP_C3HHeJ_G0026841	0.2099	0.00644684	up	Sec62	translocation protein 1, isoform CRA_a [Mus musculus]
MGP_C3HHeJ_G0025447	1.5648	0.000113	up	Kynu	kynureninase isoform 3 [Mus musculus]		MGP_C3HHeJ_G0027195	-1.6072	0.00642584	down	S100a9	protein S100-A9 [Mus musculus]
MGP_C3HHeJ_G0032890	-2.8146	0.000114	down	Scgb1c1	secretoglobin family 1C member 1 precursor [Mus musculus]		MGP_C3HHeJ_G0028856	-0.6122	0.00642744	down	Rere	arginine-glutamic acid dipeptide repeats protein isoform X7 [Mus musculus]
MGP_C3HHeJ_G0029264	-0.8076	0.000118	down	Rell1	LOW QUALITY PROTEIN: RELT-like protein 1 [Lutra lutra]		MGP_C3HHeJ_G0033280	-0.3305	0.00643161	down	Irf2	interferon regulatory factor 2 isoform X4 [Mus musculus]
MGP_C3HHeJ_G0028189	-1.6965	0.000119	down	Lepr	leptin receptor, variant c, partial [Mus musculus]		MGP_C3HHeJ_G0034252	0.7427	0.00643725	up	Spa17	sperm surface protein Sp17 [Mus musculus]
MGP_C3HHeJ_G0004263	-5.6794	0.000119	down	Gm26826	NA		MGP_C3HHeJ_G0016171	0.5743	0.00650256	up	Tmem37	voltage-dependent calcium channel gamma-like subunit [Mus musculus]
MGP_C3HHeJ_G0022490	2.6077	0.000119	up	Muc13	mucin-13 isoform X1 [Mus musculus]		MGP_C3HHeJ_G0016430	-0.5629	0.00647453	down	Fmo4	dimethylaniline monooxygenase [N-oxide-forming] 4 isoform X4 [Mus musculus]
MGP_C3HHeJ_G0033436	0.4287	0.00012	up	Dda1	DET1- and DDB1-associated protein 1 isoform X3 [Mauremys reevesii]		MGP_C3HHeJ_G0024929	0.5386	0.00649921	up	Pprc1	peroxisome proliferator-activated receptor gamma coactivator-related protein 1 isoform X4 [Cavia porcellus]
MGP_C3HHeJ_G0000832	-5.889	0.000121	down	MGP_C3HHeJ_G0000832	NA		MGP_C3HHeJ_G0028709	0.6989	0.0064884	up	Minos1	MICOS complex subunit Mic10-like [Rattus rattus]
MGP_C3HHeJ_G0029688	0.3329	0.000122	up	Fbxw8	unnamed protein product [Mus musculus]		MGP_C3HHeJ_G0029212	-0.5447	0.00648165	down	Slc2a9	solute carrier family 2, facilitated glucose transporter member 9 isoform 3 [Mus musculus]
MGP_C3HHeJ_G0003627	1.9628	0.000122	up	Ctcflos	mCG1028112, isoform CRA_b [Mus musculus]		MGP_C3HHeJ_G0020318	0.5315	0.00652379	up	Simc1	SUMO-interacting motif-containing protein 1 [Mus musculus]
MGP_C3HHeJ_G0018486	-0.5367	0.000123	down	Nxn	nucleoredoxin-like [Peromyscus maniculatus bairdii]		MGP_C3HHeJ_G0028069	-1.4224	0.00654185	down	Tnfsf15	TPA: tumor necrosis factor ligand 1b [Mus musculus]
MGP_C3HHeJ_G0000279	1.9213	0.000125	up	MGP_C3HHeJ_G0000279	NA		MGP_C3HHeJ_G0019001	-1.5629	0.00659049	down	Kif18b	kinesin-like protein KIF18B [Mus musculus]
MGP_C3HHeJ_G0017118	-0.9166	0.000125	down	Lrrc75b	expressed sequence AI646023, isoform CRA_a, partial [Mus musculus]		MGP_C3HHeJ_G0015689	0.1998	0.00661188	up	Uggt1	UDP-glucose:glycoprotein glucosyltransferase 1 [Microtus ochrogaster]
MGP_C3HHeJ_G0003606	-0.7409	0.000126	down	Hnf4aos	RIKEN cDNA 0610008F07, isoform CRA_a, partial [Mus musculus]		MGP_C3HHeJ_G0021221	-0.5541	0.00660711	down	Zfp395	zinc finger protein 395 [Mus musculus]
MGP_C3HHeJ_G0029378	-0.6522	0.000126	down	Ugt2b36	unnamed protein product, partial [Mus musculus]		MGP_C3HHeJ_G0033324	-1.234	0.00661564	down	Palld	palladin isoform X2 [Mus musculus]
MGP_C3HHeJ_G0006492	-4.132	0.000127	down	Gm15611	NA		MGP_C3HHeJ_G0021986	1.3058	0.00662927	up	Cntn1	contactin-1 isoform X1, partial [Cricetulus griseus]
MGP_C3HHeJ_G0033240	-1.1901	0.000128	down	Zdhhc2	Zinc finger, DHHC domain containing 2 [Mus musculus]		MGP_C3HHeJ_G0005398	1.4286	0.00665552	up	Gm4211	NA
MGP_C3HHeJ_G0022953	-0.7502	0.00013	down	Zfp677	RIKEN cDNA A830058L05, isoform CRA_a, partial [Mus musculus]		MGP_C3HHeJ_G0006201	-1.0029	0.00664897	down	Gm43202	NA
MGP_C3HHeJ_G0026262	-0.5297	0.000131	down	Gpcpd1	glycerophosphocholine phosphodiesterase 1 [Rhinolophus ferrumequinum]		MGP_C3HHeJ_G0019867	0.2653	0.00668153	up	Tecpr2	mKIAA0297 protein, partial [Mus musculus]
MGP_C3HHeJ_G0022558	1.8943	0.000132	up	Tigit	T-cell immunoreceptor with Ig and ITIM domains precursor [Mus musculus]		MGP_C3HHeJ_G0029113	0.5196	0.00669664	up	Eif2b4	translation initiation factor eIF-2B subunit delta isoform 1 [Mus musculus]
MGP_C3HHeJ_G0022460	-0.5172	0.000133	down	Pigx	phosphatidylinositol glycan, class X, isoform CRA_d [Rattus norvegicus]		MGP_C3HHeJ_G0030607	1.0521	0.00669651	up	Ttll3	tubulin monoglycylase TTLL3 isoform 1 [Mus musculus]
MGP_C3HHeJ_G0028063	1.0753	0.000134	up	Orm1	alpha-1-acid glycoprotein 1 precursor [Mus musculus]		MGP_C3HHeJ_G0025273	0.5314	0.00672224	up	Med27	mediator of RNA polymerase II transcription subunit 27 isoform X3 [Mastomys coucha]
MGP_C3HHeJ_G0031649	0.7916	0.000134	up	Zfp36	mRNA decay activator protein ZFP36 [Mus pahari]		MGP_C3HHeJ_G0034706	0.3925	0.00671948	up	Pigb	phosphatidylinositol glycan anchor biosynthesis, class B, isoform CRA_b [Mus musculus]
MGP_C3HHeJ_G0027077	3.2218	0.000134	up	Cd5l	CD5 antigen-like [Mus musculus]		MGP_C3HHeJ_G0029234	-0.3266	0.00673726	down	Med28	Med28 [Phodopus roborovskii]
MGP_C3HHeJ_G0025053	0.3703	0.000135	up	Optn	optineurin isoform X3 [Mus musculus]		MGP_C3HHeJ_G0020672	0.6434	0.00675493	up	Mier3	mesoderm induction early response protein 3 isoform X3 [Mus musculus]
MGP_C3HHeJ_G0031616	1.681	0.000135	up	Sptbn4	spectrin beta 4, isoform CRA_a, partial [Mus musculus]		MGP_C3HHeJ_G0009847	0.955	0.00679542	up	Oas1b	2'-5' oligoadenylate synthetase 1B [Mus musculus]
MGP_C3HHeJ_G0023325	-0.64	0.000139	down	Slc44a4	choline transporter-like protein 4 [Mus musculus]		MGP_C3HHeJ_G0017717	-0.9684	0.00681894	down	Osbp2	oxysterol-binding protein 2 isoform X13 [Mus musculus]
MGP_C3HHeJ_G0029430	1.6824	0.000142	up	Cxcl1	Cxcl1 protein, partial [Mus musculus]		MGP_C3HHeJ_G0019675	0.3808	0.00680977	up	Zfp410	zinc finger protein 410 isoform 1 [Mus musculus]
MGP_C3HHeJ_G0035299	-0.8938	0.000142	down	Klhl13	kelch-like protein 13 isoform 3 [Mus musculus]		MGP_C3HHeJ_G0026209	-0.4443	0.00683048	down	Sirpa	tyrosine-protein phosphatase non-receptor type substrate 1 isoform X6 [Mus caroli]
MGP_C3HHeJ_G0023268	0.8749	0.000143	up	Tapbp	tapasin, partial [Mus musculus]		MGP_C3HHeJ_G0026532	-0.6119	0.00683615	down	Sgk2	serine/threonine-protein kinase Sgk2 isoform a [Mus musculus]
MGP_C3HHeJ_G0027129	0.5134	0.000144	up	Rusc1	RUN and SH3 domain containing 1 [Mus musculus]		MGP_C3HHeJ_G0027059	0.7924	0.00682202	up	Fhdc1	Fhdc1 protein [Mus musculus]
MGP_C3HHeJ_G0028838	-0.4559	0.000144	down	Pgd	mCG141692, isoform CRA_c, partial [Mus musculus]		MGP_C3HHeJ_G0028675	2.5784	0.00681305	up	Wnt4	Protein Wnt-4, partial [Galemys pyrenaicus]
MGP_C3HHeJ_G0017260	1.0208	0.000145	up	Reep6	Reep6 [Phodopus roborovskii]		MGP_C3HHeJ_G0032026	0.6588	0.00682947	up	Ube3a	rCG45105, partial [Rattus norvegicus]
MGP_C3HHeJ_G0031193	-0.7707	0.000145	down	Med21	mediator of RNA polymerase II transcription subunit 21 [Mus musculus]		MGP_C3HHeJ_G0025222	-0.2609	0.0068696	down	Inpp5e	phosphatidylinositol polyphosphate 5-phosphatase type IV isoform X2 [Acomys russatus]
MGP_C3HHeJ_G0001293	1.0697	0.000146	up	MGP_C3HHeJ_G0001293	LRRGT00034 [Rattus norvegicus]		MGP_C3HHeJ_G0028585	1.0694	0.006874	up	Map3k6	mitogen-activated protein kinase kinase kinase 6 isoform X4 [Rhinolophus ferrumequinum]
MGP_C3HHeJ_G0035096	-0.7576	0.000146	down	Acaa1b	3-ketoacyl-CoA thiolase B, peroxisomal isoform 1 precursor [Mus musculus]		MGP_C3HHeJ_G0029687	0.5553	0.0068931	up	Tesc	calcineurin B homologous protein 3 [Ailuropoda melanoleuca]
MGP_C3HHeJ_G0019236	0.6584	0.000147	up	Baiap2	brain-specific angiogenesis inhibitor 1-associated protein 2 isoform X2 [Mus caroli]		MGP_C3HHeJ_G0019787	2.8707	0.00696101	up	Unc79	protein unc-79 homolog isoform X6 [Mus musculus]
MGP_C3HHeJ_G0018021	-0.819	0.000148	down	Nhp2	nucleolar protein family A, member 2, isoform CRA_c [Mus musculus]		MGP_C3HHeJ_G0034887	0.3559	0.00695641	up	Uba5	mCG145184, partial [Mus musculus]
MGP_C3HHeJ_G0026159	-0.5108	0.000148	down	Slc27a2	unnamed protein product, partial [Mus musculus]		MGP_C3HHeJ_G0029408	0.2427	0.00697414	up	Utp3	something about silencing protein 10 [Mus musculus]
MGP_C3HHeJ_G0028761	0.6265	0.000151	up	Tmem51	transmembrane protein 51 [Mus musculus]		MGP_C3HHeJ_G0018275	2.6308	0.00699478	up	Alox12b	arachidonate 12-lipoxygenase, 12R-type [Mus musculus]
MGP_C3HHeJ_G0015987	-3.6602	0.000151	down	Tm4sf20	transmembrane 4 L6 family member 20 isoform 1 [Mus musculus]		MGP_C3HHeJ_G0026452	0.3102	0.00700902	up	Ncoa6	mKIAA0181 protein, partial [Mus musculus]
MGP_C3HHeJ_G0021456	-1.125	0.000151	down	Ugt3a1	UDP-glucuronosyltransferase 3A1 precursor [Mus musculus]		MGP_C3HHeJ_G0016012	0.6019	0.00702042	up	Ncl	nucleolin, isoform CRA_b [Mus musculus]
MGP_C3HHeJ_G0023637	-1.0638	0.000154	down	Plin5	perilipin-5 [Mus musculus]		MGP_C3HHeJ_G0011046	-0.7203	0.00703767	down	MGP_C3HHeJ_G0011046	SRSF3 factor [Oreocharis arfaki]
MGP_C3HHeJ_G0005761	-1.102	0.000154	down	Mirt1	unnamed protein product [Mus musculus]		MGP_C3HHeJ_G0016669	0.9193	0.0070517	up	Hlx	H2.0-like homeobox 1 (Drosophila), isoform CRA_a [Mus musculus]
MGP_C3HHeJ_G0029151	0.6262	0.000154	up	Fgfr3	FGFR3 in complex with a Fab [Homo sapiens]		MGP_C3HHeJ_G0011963	0.7435	0.00709317	up	MGP_C3HHeJ_G0011963	unnamed protein product, partial [Mus musculus]
MGP_C3HHeJ_G0033679	0.3725	0.000155	up	Slc38a7	putative sodium-coupled neutral amino acid transporter 7 [Macaca thibetana thibetana]		MGP_C3HHeJ_G0016540	-0.2501	0.00708421	down	Ncstn	mKIAA0253 protein, partial [Mus musculus]
MGP_C3HHeJ_G0016202	-1.6296	0.000156	down	MGP_C3HHeJ_G0016202	complement decay-accelerating factor transmembrane isoform isoform 2 precursor [Mus musculus]		MGP_C3HHeJ_G0023119	0.8903	0.00709389	up	Rgs11	LOW QUALITY PROTEIN: regulator of G-protein signaling 11 [Mus caroli]
MGP_C3HHeJ_G0035071	-0.6001	0.000157	down	Tmppe	transmembrane protein with metallophosphoesterase domain [Mus musculus]		MGP_C3HHeJ_G0026868	0.2092	0.00711354	up	Mccc1	methylcrotonoyl-CoA carboxylase subunit alpha, mitochondrial [Mus musculus]
MGP_C3HHeJ_G0027247	0.9442	0.000158	up	Tchhl1	trichohyalin-like 1 [Mus musculus]		MGP_C3HHeJ_G0019939	1.9063	0.00715048	up	Calml3	calmodulin-like protein 3 [Mus musculus]
MGP_C3HHeJ_G0034940	0.4292	0.000158	up	Rassf1	ras association domain-containing protein 1 isoform X2 [Mus pahari]		MGP_C3HHeJ_G0018941	0.8488	0.00719309	up	Wnk4	Ac2-059 [Rattus norvegicus]
MGP_C3HHeJ_G0021669	0.5916	0.00016	up	Jrk	jerky protein [Mus musculus]		MGP_C3HHeJ_G0022368	0.334	0.00718932	up	Yeats2	YEATS domain-containing protein 2 isoform 1 [Mus musculus]
MGP_C3HHeJ_G0005411	5.0633	0.00016	up	5330416C01Rik	RIKEN cDNA 5330416C01, isoform CRA_b [Mus musculus]		MGP_C3HHeJ_G0030472	0.9569	0.00717601	up	Pde1c	calcium/calmodulin-dependent 3',5'-cyclic nucleotide phosphodiesterase 1C isoform X3 [Mus musculus]
MGP_C3HHeJ_G0004337	0.9536	0.00016	up	Gm15883	CP2F2 protein [Elachura formosa]		MGP_C3HHeJ_G0034351	-0.7007	0.00717832	down	Clmp	CXADR-like membrane protein isoform X2 [Mus musculus]
MGP_C3HHeJ_G0017377	-0.5112	0.000162	down	Hsp90b1	RecName: Full=Endoplasmin; AltName: Full=94 kDa glucose-regulated protein; Short=GRP-94; AltName: Full=Heat shock protein 90 kDa beta member 1 [Mesocricetus auratus]		MGP_C3HHeJ_G0019320	-0.5447	0.00722049	down	Fam228b	protein FAM228B isoform b [Mus musculus]
MGP_C3HHeJ_G0033861	-1.1225	0.000163	down	Hsd17b2	estradiol 17-beta-dehydrogenase 2 [Mus musculus]		MGP_C3HHeJ_G0023149	-0.7288	0.00731864	down	Pacsin1	protein kinase C and casein kinase substrate in neurons protein 1 [Mus caroli]
MGP_C3HHeJ_G0015646	-0.6948	0.000163	down	Tram2	translocating chain-associated membrane protein 2 [Mus musculus]		MGP_C3HHeJ_G0024403	1.2059	0.00731467	up	Gm960	type 2 DNA topoisomerase 6 subunit B-like [Mus musculus]
MGP_C3HHeJ_G0034387	0.263	0.000163	up	Vps11	vacuolar protein sorting-associated protein 11 homolog isoform X1 [Mus pahari]		MGP_C3HHeJ_G0001190	0.8662	0.00736236	up	MGP_C3HHeJ_G0001190	hypothetical protein I79_006719 [Cricetulus griseus]
MGP_C3HHeJ_G0024005	0.4503	0.000166	up	Cxxc5	CXXC-type zinc finger protein 5, partial [Eudyptes pachyrhynchus]		MGP_C3HHeJ_G0033862	0.3599	0.00736271	up	Mphosph6	M-phase phosphoprotein 6 isoform 1 [Mus musculus]
MGP_C3HHeJ_G0015597	3.1076	0.000168	up	3110035E14Rik	vexin [Mus musculus]		MGP_C3HHeJ_G0018674	0.2679	0.00737337	up	Srsf1	hypothetical protein H1C71_022231, partial [Ictidomys tridecemlineatus]
MGP_C3HHeJ_G0029667	0.397	0.000168	up	Pxn	paxillin-like [Sphaerodactylus townsendi]		MGP_C3HHeJ_G0032844	0.7655	0.00739974	up	Stk32c	serine/threonine-protein kinase 32C isoform 1 [Mus musculus]
MGP_C3HHeJ_G0023120	0.3848	0.00017	up	Fam234a	protein FAM234A isoform 3 [Mus musculus]		MGP_C3HHeJ_G0017943	-0.7232	0.0074442	down	Adam19	disintegrin and metalloproteinase domain-containing protein 19 isoform 1 preproprotein [Mus musculus]
MGP_C3HHeJ_G0021515	-0.4328	0.00017	down	Cpq	plasma glutamate carboxypeptidase, isoform CRA_a, partial [Mus musculus]		MGP_C3HHeJ_G0020103	-0.3802	0.00743359	down	Hist1h2bm	histone H2B type 1-C/E/F/G/I-like [Halichoerus grypus]
MGP_C3HHeJ_G0015985	-0.4746	0.000171	down	Col4a3	collagen type IV alpha 3 chain, partial [Homo sapiens]		MGP_C3HHeJ_G0024541	1.0032	0.00743736	up	Nxf1	NXF1 isoform 4, partial [Pan troglodytes]
MGP_C3HHeJ_G0018073	0.7173	0.000173	up	Tnip1	mKIAA0113 protein, partial [Mus musculus]		MGP_C3HHeJ_G0030576	0.7004	0.00745764	up	Raf1	RAF proto-oncogene serine/threonine-protein kinase isoform X3 [Microtus ochrogaster]
MGP_C3HHeJ_G0021410	-1.1321	0.000173	down	Gpr183	G-protein coupled receptor 183 [Mus musculus]		MGP_C3HHeJ_G0032825	-0.8599	0.00746254	down	D7Ertd443e	mCG125306, isoform CRA_c, partial [Mus musculus]
MGP_C3HHeJ_G0023275	0.7874	0.000173	up	Vps52	VPS52 subunit of GARP complex [Pipistrellus kuhlii]		MGP_C3HHeJ_G0035085	0.6349	0.00744629	up	Rbms3	RNA-binding motif, single-stranded-interacting protein 3 isoform 5 [Mus musculus]
MGP_C3HHeJ_G0023322	0.6834	0.000173	up	C2	complement component 2 (within H-2S), isoform CRA_b [Mus musculus]		MGP_C3HHeJ_G0022009	0.4431	0.0074858	up	Amigo2	amphoterin-induced protein 2 precursor [Mus musculus]
MGP_C3HHeJ_G0030115	-1.0091	0.000173	down	Samd9l	mKIAA2005 protein, partial [Mus musculus]		MGP_C3HHeJ_G0018479	0.4942	0.00753971	up	Fam101b	refilin-B [Mus musculus]
MGP_C3HHeJ_G0028826	-0.7055	0.000176	down	Mtor	hypothetical protein ASZ78_010011, partial [Callipepla squamata]		MGP_C3HHeJ_G0020386	0.5204	0.00755367	up	Agtpbp1	serine/arginine repetitive matrix protein 3-like [Rattus norvegicus]
MGP_C3HHeJ_G0035533	-0.7874	0.000177	down	Mpp1	MPP1 isoform 13, partial [Pongo abelii]		MGP_C3HHeJ_G0020508	1.8588	0.00755696	up	Ahrr	mKIAA1234 protein, partial [Mus musculus]
MGP_C3HHeJ_G0021423	-1.1865	0.000179	down	MGP_C3HHeJ_G0021423	selenoprotein P precursor [Mus musculus]		MGP_C3HHeJ_G0034450	0.3623	0.00756294	up	Usp28	ubiquitin carboxyl-terminal hydrolase 28 isoform 2 [Mus musculus]
MGP_C3HHeJ_G0027959	-0.5304	0.000181	down	Nans	sialic acid synthase [Mus musculus]		MGP_C3HHeJ_G0019951	-1.216	0.00757399	down	Akr1c20	aldo-keto reductase family 1, member C20 [Mus musculus]
MGP_C3HHeJ_G0005529	1.786	0.000182	up	D130051D11Rik	hypothetical protein MJG53_011003 [Ovis ammon polii x Ovis aries]		MGP_C3HHeJ_G0030770	-0.6264	0.00759006	down	MGP_C3HHeJ_G0030770	N-acetyltransferase family 8 member 7 [Mus musculus]
MGP_C3HHeJ_G0019969	-0.9008	0.000182	down	Chrm3	muscarinic acetylcholine receptor M3 [Mus musculus]		MGP_C3HHeJ_G0020200	0.5465	0.00764345	up	Pxdc1	unnamed protein product [Mus musculus]
MGP_C3HHeJ_G0020732	-1.0119	0.000183	down	Ptprg	PTPRG phosphatase [Erythrocercus mccallii]		MGP_C3HHeJ_G0024754	-0.9467	0.00765186	down	Cd274	programmed cell death 1 ligand 1 precursor [Mus musculus]
MGP_C3HHeJ_G0017969	1.8717	0.000183	up	Ifi47	interferon gamma inducible protein 47 [Mus musculus]		MGP_C3HHeJ_G0035818	1.185	0.00769056	up	Col4a6	uncharacterized protein LOC118911018, partial [Manis pentadactyla]
MGP_C3HHeJ_G0026784	-2.124	0.000183	down	Ralyl	RNA-binding Raly-like protein isoform 2 [Rattus norvegicus]		MGP_C3HHeJ_G0017637	-0.4707	0.00771568	down	Ikzf4	zinc finger protein Eos isoform 1 [Mus musculus]
MGP_C3HHeJ_G0015754	-0.4005	0.000184	down	Tpp2	LOW QUALITY PROTEIN: tripeptidyl-peptidase 2-like [Nomascus leucogenys]		MGP_C3HHeJ_G0020847	-0.5839	0.00772981	down	Itih1	inter-alpha-trypsin inhibitor heavy chain H1 isoform 1 preproprotein [Mus musculus]
MGP_C3HHeJ_G0017842	-0.5796	0.000186	down	Ahsa2	RIKEN cDNA 1110064P04, isoform CRA_c, partial [Mus musculus]		MGP_C3HHeJ_G0030434	1.0722	0.0077489	up	Hoxa2	homeobox protein Hox-A2 [Jaculus jaculus]
MGP_C3HHeJ_G0026908	0.9794	0.000186	up	Noct	unnamed protein product [Mus musculus]		MGP_C3HHeJ_G0035832	-0.7437	0.00774911	down	Capn6	Hypothetical predicted protein, partial [Marmota monax]
MGP_C3HHeJ_G0023521	1.2661	0.000187	up	Gm7325	protein myomixer isoform 2 [Mus musculus]		MGP_C3HHeJ_G0003692	1.0936	0.00787871	up	4731419I09Rik	unnamed protein product [Mus musculus]
MGP_C3HHeJ_G0024572	-0.5123	0.000187	down	Fads1	acyl-CoA (8-3)-desaturase [Mus musculus]		MGP_C3HHeJ_G0005648	-1.8936	0.00785201	down	Gm20546	mCG1033179 [Mus musculus]
MGP_C3HHeJ_G0028178	0.6739	0.000187	up	Efcab7	EF-hand calcium-binding domain-containing protein 7 isoform X4 [Mus musculus]		MGP_C3HHeJ_G0006521	1.1408	0.00785026	up	AI839979	mCG1046215, partial [Mus musculus]
MGP_C3HHeJ_G0026787	-0.5165	0.000188	down	E2f5	transcription factor E2F5 [Mus musculus]		MGP_C3HHeJ_G0018057	-0.6827	0.00788162	down	Gm12216	mCG13775, isoform CRA_c, partial [Mus musculus]
MGP_C3HHeJ_G0030861	-0.3946	0.000189	down	Usp39	U4/U6.U5 tri-snRNP-associated protein 2 isoform X2 [Nomascus leucogenys]		MGP_C3HHeJ_G0019717	0.291	0.00788825	up	Cipc	unnamed protein product [Mus musculus]
MGP_C3HHeJ_G0033132	-0.7576	0.00019	down	Atp7b	copper-transporting ATPase 2 isoform 2 [Mus musculus]		MGP_C3HHeJ_G0020686	0.7307	0.00789119	up	Gpx8	RIKEN cDNA 2310016C16, partial [Mus musculus]
MGP_C3HHeJ_G0016742	-0.7414	0.00019	down	Esr1	estrogen receptor 1 (alpha), isoform CRA_a, partial [Mus musculus]		MGP_C3HHeJ_G0022237	0.5269	0.0078531	up	Emp2	epithelial membrane protein 2 [Mus musculus]
MGP_C3HHeJ_G0018357	2.1095	0.000192	up	Chrne	acetylcholine receptor subunit epsilon isoform X1 [Mus musculus]		MGP_C3HHeJ_G0022839	0.5421	0.00784448	up	Zdhhc14	zinc finger, DHHC domain containing 14, isoform CRA_b, partial [Mus musculus]
MGP_C3HHeJ_G0002038	-1.8041	0.000193	down	MGP_C3HHeJ_G0002038	NA		MGP_C3HHeJ_G0027039	-0.6964	0.00778905	down	Ctso	cathepsin O [Mus musculus]
MGP_C3HHeJ_G0030690	0.6872	0.000193	up	Klf15	Krueppel-like factor 15 isoform X2 [Mesocricetus auratus]		MGP_C3HHeJ_G0030219	0.6939	0.00783119	up	Flnc	mCG147462 [Mus musculus]
MGP_C3HHeJ_G0026565	2.2911	0.000198	up	Slpi	secretory leukoprotease inhibitor, partial [Mus musculus]		MGP_C3HHeJ_G0031468	0.6401	0.00779219	up	Gpr4	G-protein coupled receptor 4 [Mus pahari]
MGP_C3HHeJ_G0003636	1.0898	0.0002	up	Gm16685	mCG147627 [Mus musculus]		MGP_C3HHeJ_G0032030	0.7378	0.00778439	up	Ndn	necdin [Mus musculus]
MGP_C3HHeJ_G0029234	-0.4468	0.000199	down	Med28	Med28 [Phodopus roborovskii]		MGP_C3HHeJ_G0033936	0.6934	0.00782975	up	Spire2	protein spire homolog 2 [Mus musculus]
MGP_C3HHeJ_G0032090	-1.0057	0.000199	down	Abhd2	monoacylglycerol lipase ABHD2-like isoform X3 [Oryctolagus cuniculus]		MGP_C3HHeJ_G0034374	0.9941	0.00777269	up	C1qtnf5	mCG10710, isoform CRA_b, partial [Mus musculus]
MGP_C3HHeJ_G0023334	2.2059	0.000201	up	Sapcd1	mCG15926, isoform CRA_a [Mus musculus]		MGP_C3HHeJ_G0034953	0.5337	0.00787969	up	MGP_C3HHeJ_G0034953	RNA-binding protein 6 [Camelus dromedarius]
MGP_C3HHeJ_G0019397	-0.8578	0.000202	down	Pxdn	unnamed protein product [Mus musculus]		MGP_C3HHeJ_G0035485	0.9798	0.00788745	up	Pnck	calcium/calmodulin-dependent protein kinase type 1B isoform X2 [Mus musculus]
MGP_C3HHeJ_G0015967	-0.5872	0.000203	down	Farsb	Farsb protein [Mus musculus]		MGP_C3HHeJ_G0031006	1.7808	0.00793698	up	Kcna6	potassium voltage-gated channel subfamily A member 6 [Mus musculus]
MGP_C3HHeJ_G0017353	0.6953	0.000204	up	Appl2	DCC-interacting protein 13-beta isoform X5 [Mus musculus]		MGP_C3HHeJ_G0027828	2.0284	0.00796779	up	Cfap206	mCG114168, isoform CRA_a, partial [Mus musculus]
MGP_C3HHeJ_G0030399	-0.4688	0.000204	down	Gimap9	GTPase IMAP family member 9 isoform 2 [Mus musculus]		MGP_C3HHeJ_G0030624	1.6519	0.00796273	up	Grm7	metabotropic glutamate receptor 7 isoform X4 [Mus musculus]
MGP_C3HHeJ_G0018797	-0.3482	0.000204	down	Lasp1	LIM and SH3 domain protein 1 isoform X4 [Myotis lucifugus]		MGP_C3HHeJ_G0029888	-0.5689	0.00798282	down	Ssc4d	scavenger receptor cysteine-rich domain-containing group B protein isoform X1 [Mus musculus]
MGP_C3HHeJ_G0023186	1.0048	0.000205	up	Pi16	peptidase inhibitor 16 isoform X3 [Rattus norvegicus]		MGP_C3HHeJ_G0015365	0.6132	0.00802082	up	Dancr	unnamed protein product, partial [Mus musculus]
MGP_C3HHeJ_G0031560	0.4846	0.000205	up	Dedd2	DNA-binding death effector domain-containing protein 2 isoform X1 [Mus caroli]		MGP_C3HHeJ_G0017522	-0.9954	0.00802526	down	Lyz1	lysozyme C-1 precursor [Mus musculus]
MGP_C3HHeJ_G0020604	0.5519	0.000206	up	Arhgef28	rho guanine nucleotide exchange factor 28 isoform 2 [Mus musculus]		MGP_C3HHeJ_G0022413	0.6526	0.00804562	up	St6gal1	beta-galactoside alpha-2,6-sialyltransferase 1 [Mesocricetus auratus]
MGP_C3HHeJ_G0028176	-0.9198	0.000207	down	Alg6	dolichyl pyrophosphate Man9GlcNAc2 alpha-1,3-glucosyltransferase isoform X9 [Mus musculus]		MGP_C3HHeJ_G0027083	0.7382	0.00803988	up	Pear1	Jedi-736 protein [Mus musculus]
MGP_C3HHeJ_G0031175	-1.1733	0.000208	down	St8sia1	alpha-N-acetylneuraminide alpha-2,8-sialyltransferase [Mus musculus]		MGP_C3HHeJ_G0027441	-2.1066	0.00803215	down	Kcna3	potassium voltage-gated channel subfamily A member 3 [Castor canadensis]
MGP_C3HHeJ_G0016501	-1.9847	0.000209	down	Fcrla	unnamed protein product [Mus musculus]		MGP_C3HHeJ_G0003183	3.4215	0.00806443	up	Gm27221	Entpd4 protein [Mus musculus]
MGP_C3HHeJ_G0025010	-1.1511	0.00021	down	Pnliprp1	inactive pancreatic lipase-related protein 1 precursor [Mus musculus]		MGP_C3HHeJ_G0015511	0.6837	0.00810655	up	Snhg5	2810026P18Rik protein [Mus musculus]
MGP_C3HHeJ_G0032104	0.2986	0.00021	up	Arpin	arpin [Mesocricetus auratus]		MGP_C3HHeJ_G0025020	0.4361	0.00809905	up	Emx2	hypothetical protein E2I00_001594 [Balaenoptera physalus]
MGP_C3HHeJ_G0023170	-0.4424	0.000212	down	Srpk1	unnamed protein product, partial [Mus musculus]		MGP_C3HHeJ_G0025070	0.2559	0.00810986	up	Atp5c1	ATP synthase subunit gamma, mitochondrial isoform c [Mus musculus]
MGP_C3HHeJ_G0028590	0.9731	0.000218	up	Fam46b	RIKEN cDNA 4732473B16 [Mus musculus]		MGP_C3HHeJ_G0001403	0.7939	0.008122	up	MGP_C3HHeJ_G0001403	NA
MGP_C3HHeJ_G0018715	0.4846	0.000218	up	Rsad1	radical S-adenosyl methionine domain containing 1, isoform CRA_a [Mus musculus]		MGP_C3HHeJ_G0022433	0.9458	0.00813888	up	Fgf12	fibroblast growth factor 12 [Macaca mulatta]
MGP_C3HHeJ_G0016205	1.2135	0.00022	up	C4bp	hypothetical protein T11_7939, partial [Trichinella zimbabwensis]		MGP_C3HHeJ_G0022552	1.7365	0.00814721	up	Upk1b	uroplakin-1b [Mus musculus]
MGP_C3HHeJ_G0034777	-0.8134	0.000221	down	Pgm3	phosphoacetylglucosamine mutase isoform 2 [Mus musculus]		MGP_C3HHeJ_G0028431	-0.9561	0.00813554	down	MGP_C3HHeJ_G0028431	succinyl-CoA:3-ketoacid coenzyme A transferase 2B, mitochondrial precursor [Mus musculus]
MGP_C3HHeJ_G0030763	0.5633	0.000224	up	Dusp11	unnamed protein product, partial [Mus musculus]		MGP_C3HHeJ_G0017906	-0.8612	0.0081846	down	Dock2	dedicator of cytokinesis protein 2 [Mus musculus]
MGP_C3HHeJ_G0021858	0.5286	0.000234	up	Tef	thyrotroph embryonic factor isoform 2 [Mus musculus]		MGP_C3HHeJ_G0022068	0.609	0.00819455	up	Aqp6	aquaporin-6 [Mus musculus]
MGP_C3HHeJ_G0035069	-0.4851	0.000234	down	Crtap	mCG7119 [Mus musculus]		MGP_C3HHeJ_G0035136	0.3672	0.00819058	up	Higd1a	HIG1 domain family member 1A, mitochondrial isoform X1 [Microtus ochrogaster]
MGP_C3HHeJ_G0024966	0.6052	0.000235	up	Gsto1	glutathione S-transferase omega-1 [Mus musculus]		MGP_C3HHeJ_G0016229	-0.5372	0.0082185	down	Slc41a1	uncharacterized protein LOC119089098 [Peromyscus leucopus]
MGP_C3HHeJ_G0032777	0.5553	0.000236	up	Slc5a2	sodium/glucose cotransporter 2 [Mus caroli]		MGP_C3HHeJ_G0027563	3.3491	0.00821686	up	Neurog2	RecName: Full=Neurogenin-2; Short=NGN-2; AltName: Full=Helix-loop-helix protein mATH-4A; Short=mATH4A; AltName: Full=Protein atonal homolog 4 [Mus musculus]
MGP_C3HHeJ_G0019228	0.842	0.000238	up	Card14	Card14 protein, partial [Mus musculus]		MGP_C3HHeJ_G0007004	-0.7909	0.00824021	down	Gm44244	NA
MGP_C3HHeJ_G0028060	1.1304	0.00024	up	Ambp	alpha 1 microglobulin/bikunin, isoform CRA_g [Mus musculus]		MGP_C3HHeJ_G0019119	-1.353	0.00823507	down	Cd300e	CD300e antigen [Mus musculus]
MGP_C3HHeJ_G0016092	0.5971	0.000241	up	Gpc1	glypican-1 precursor [Mus musculus]		MGP_C3HHeJ_G0029017	0.6566	0.00828084	up	Napepld	N-acyl-phosphatidylethanolamine-hydrolyzing phospholipase D isoform a [Mus musculus]
MGP_C3HHeJ_G0018075	-1.1796	0.000241	down	Ccdc69	Ccdc69 protein [Mus musculus]		MGP_C3HHeJ_G0033881	0.9522	0.00828294	up	Crispld2	cysteine-rich secretory protein LCCL domain containing 2, isoform CRA_c, partial [Mus musculus]
MGP_C3HHeJ_G0034615	0.2803	0.000242	up	Smad3	Mothers against decapentaplegic 3 [Eschrichtius robustus]		MGP_C3HHeJ_G0016054	-0.3544	0.00835685	down	Arl4c	Arl4c protein, partial [Mus musculus]
MGP_C3HHeJ_G0015498	0.5523	0.000242	up	Gm10658	unnamed protein product [Mus musculus]		MGP_C3HHeJ_G0020764	-0.6056	0.00831913	down	Kcnk5	potassium channel subfamily K member 5 [Mus musculus]
MGP_C3HHeJ_G0025917	-0.7711	0.000246	down	MGP_C3HHeJ_G0025917	four-jointed box protein 1 precursor [Mus musculus]		MGP_C3HHeJ_G0022210	-0.2668	0.0083542	down	Nudt16l1	tudor-interacting repair regulator protein [Mus pahari]
MGP_C3HHeJ_G0028209	0.8374	0.000247	up	1700024P16Rik	FYN-binding protein 2 isoform X1 [Mus musculus]		MGP_C3HHeJ_G0024517	0.2248	0.00832848	up	Stip1	stress-induced-phosphoprotein 1 isoform X1 [Canis lupus dingo]
MGP_C3HHeJ_G0027195	2.1677	0.000248	up	S100a9	protein S100-A9 [Mus musculus]		MGP_C3HHeJ_G0026794	-0.9363	0.00832406	down	MGP_C3HHeJ_G0026794	SIRP-beta B-type [Mus musculus]
MGP_C3HHeJ_G0034116	0.6002	0.00025	up	Icam1	intercellular adhesion molecule 1 precursor [Mus musculus]		MGP_C3HHeJ_G0031272	0.674	0.00829694	up	Nat14	cDNA sequence BC047219, isoform CRA_b, partial [Mus musculus]
MGP_C3HHeJ_G0017153	0.6208	0.00025	up	Slc19a1	reduced folate transporter isoform X3 [Mus musculus]		MGP_C3HHeJ_G0032115	0.3146	0.00834445	up	Unc45a	unnamed protein product [Homo sapiens]
MGP_C3HHeJ_G0016921	-0.3144	0.000254	down	Gtf3c6	general transcription factor 3C polypeptide 6 isoform 2 [Mus musculus]		MGP_C3HHeJ_G0034674	0.6838	0.00833519	up	Anxa2	Anxa2 protein [Mus musculus]
MGP_C3HHeJ_G0020379	0.4646	0.000256	up	Gkap1	mCG6891, isoform CRA_a, partial [Mus musculus]		MGP_C3HHeJ_G0028840	-0.3693	0.00837536	down	Ube4b	U-box-type ubiquitin ligase UFD2a [Mus musculus]
MGP_C3HHeJ_G0022083	-1.0312	0.000257	down	Methig1	methyltransferase-like protein 7A isoform X2 [Mus musculus]		MGP_C3HHeJ_G0030842	1.4834	0.00841043	up	Lrrtm1	leucine rich repeat transmembrane neuronal 1, partial [Homo sapiens]
MGP_C3HHeJ_G0027272	2.3243	0.000257	up	Tmod4	tropomodulin-4 [Mus musculus]		MGP_C3HHeJ_G0035121	1.0503	0.00840855	up	Entpd3	unnamed protein product [Mus musculus]
MGP_C3HHeJ_G0018472	0.4454	0.000257	up	Inpp5k	inositol polyphosphate 5-phosphatase K isoform X1 [Mus musculus]		MGP_C3HHeJ_G0036455	1.2924	0.0084244	up	Rpph1	NA
MGP_C3HHeJ_G0020609	0.9266	0.000258	up	Foxd1	forkhead box protein D1 [Mus musculus]		MGP_C3HHeJ_G0035869	1.3233	0.00843358	up	Klf8	Krueppel-like factor 8, partial [Onychomys torridus]
MGP_C3HHeJ_G0030780	0.3931	0.000264	up	MGP_C3HHeJ_G0030780	rab11 family-interacting protein 5 isoform X1 [Mus musculus]		MGP_C3HHeJ_G0019002	1.5031	0.00844856	up	C1ql1	C1q-related factor [Galemys pyrenaicus]
MGP_C3HHeJ_G0017560	0.3261	0.000265	up	Ctdsp2	carboxy-terminal domain RNA polymerase II polypeptide A small phosphatase 2 isoform a [Mus musculus]		MGP_C3HHeJ_G0015728	0.6496	0.00847205	up	Tbc1d8	TBC1 domain family member 8 isoform 1 [Mus musculus]
MGP_C3HHeJ_G0023294	1.5771	0.000266	up	H2-Aa	MHC class II antigen A alpha isoform-004 [Mus musculus]		MGP_C3HHeJ_G0027662	-1.0292	0.00847385	down	Cyr61	CCN family member 1 precursor [Mus musculus]
MGP_C3HHeJ_G0022368	-0.4517	0.000267	down	Yeats2	YEATS domain-containing protein 2 isoform 1 [Mus musculus]		MGP_C3HHeJ_G0032601	0.3078	0.00851754	up	Ccp110	RIKEN cDNA 6330503K22, isoform CRA_b [Mus musculus]
MGP_C3HHeJ_G0016434	-1.3928	0.00027	down	Fmo3	flavin-containing monooxygenase 3 [Mus musculus]		MGP_C3HHeJ_G0034126	-1.1364	0.00851836	down	S1pr5	sphingosine 1-phosphate receptor 5 [Mus musculus]
MGP_C3HHeJ_G0020829	-0.5947	0.000272	down	Erc2	ERC protein 2 isoform 1 [Mus musculus]		MGP_C3HHeJ_G0003868	-2.212	0.00852749	down	Gm12905	Unknown (protein for IMAGE:3992752), partial [Mus musculus]
MGP_C3HHeJ_G0021556	-1.0909	0.000276	down	Rims2	regulating synaptic membrane exocytosis protein 2 isoform a [Mus musculus]		MGP_C3HHeJ_G0033165	1.5718	0.0085419	up	Adam32	a disintegrin and metallopeptidase domain 32, partial [Mus musculus]
MGP_C3HHeJ_G0019995	-0.9281	0.000278	down	Gli3	unnamed protein product [Mus musculus]		MGP_C3HHeJ_G0006301	0.972	0.00859192	up	Gm11827	NA
MGP_C3HHeJ_G0019543	0.8686	0.000278	up	L2hgdh	L-2-hydroxyglutarate dehydrogenase, partial [Mus musculus]		MGP_C3HHeJ_G0018823	-0.4362	0.0085975	down	Psmd3	26S proteasome non-ATPase regulatory subunit 3, partial [Eurypyga helias]
MGP_C3HHeJ_G0022442	-1.358	0.00028	down	Lrrc15	leucine-rich repeat-containing protein 15 precursor [Mus musculus]		MGP_C3HHeJ_G0020287	1.158	0.00855455	up	Aspn	asporin preproprotein [Mus musculus]
MGP_C3HHeJ_G0016326	-1.0346	0.000281	down	MGP_C3HHeJ_G0016326	complement factor H-related protein [Mus musculus]		MGP_C3HHeJ_G0021990	0.582	0.00859763	up	Zcrb1	ZCRB1 protein, partial [Homo sapiens]
MGP_C3HHeJ_G0021945	0.8543	0.000284	up	Pim3	serine threonine kinase [Rattus norvegicus]		MGP_C3HHeJ_G0028823	0.9791	0.00858615	up	Fbxo2	F-box only protein 2 [Mus musculus]
MGP_C3HHeJ_G0031726	0.8036	0.000284	up	Prodh2	kidney and liver proline oxidase 1, partial [Mus musculus]		MGP_C3HHeJ_G0032041	0.375	0.0085768	up	Mphosph10	M-phase phosphoprotein 10 (U3 small nucleolar ribonucleoprotein) [Mus musculus]
MGP_C3HHeJ_G0026454	-0.6116	0.000286	down	Acss2	mCG140916, isoform CRA_b [Mus musculus]		MGP_C3HHeJ_G0031105	1.1682	0.00862117	up	Kap	kidney androgen regulated protein [Mus musculus]
MGP_C3HHeJ_G0021577	-1.234	0.000287	down	Trps1	Trps1 protein [Mus musculus]		MGP_C3HHeJ_G0035940	0.8311	0.00861362	up	Tmsb4x	RecName: Full=Thymosin beta-4; Short=T beta 4; Contains: RecName: Full=Hemoregulatory peptide AcSDKP; AltName: Full=N-acetyl-SDKP; Short=AcSDKP; AltName: Full=Seraspenide [Mus musculus]
MGP_C3HHeJ_G0032922	0.6369	0.000294	up	Eps8l2	EPS8-like 2, isoform CRA_g [Mus musculus]		MGP_C3HHeJ_G0026216	0.3592	0.00866384	up	MGP_C3HHeJ_G0026216	rCG26515, isoform CRA_a [Rattus norvegicus]
MGP_C3HHeJ_G0018788	0.5765	0.000295	up	Srcin1	SRC kinase signaling inhibitor 1 isoform X44 [Mus musculus]		MGP_C3HHeJ_G0019412	0.6473	0.00871895	up	Dus4l	dihydrouridine synthase 4-like (S. cerevisiae), isoform CRA_a, partial [Mus musculus]
MGP_C3HHeJ_G0022801	-0.4081	0.000297	down	Pigp	phosphatidylinositol N-acetylglucosaminyltransferase subunit P isoform d [Mus musculus]		MGP_C3HHeJ_G0016642	0.6181	0.0087623	up	Ephx1	Epoxide hydrolase 1, partial [Eudyptes pachyrhynchus]
MGP_C3HHeJ_G0015630	-0.7793	0.0003	down	Ly96	lymphocyte antigen 96 isoform B precursor [Mus musculus]		MGP_C3HHeJ_G0027740	0.7464	0.00877482	up	Chd7	chromodomain-helicase-DNA-binding protein 7 isoform 1 [Mus musculus]
MGP_C3HHeJ_G0028449	0.5304	0.000303	up	Inpp5b	inositol polyphosphate-5-phosphatase B, isoform CRA_a, partial [Mus musculus]		MGP_C3HHeJ_G0028563	-1.154	0.0087787	down	Rab42	ras-related protein Rab-42 [Mus musculus]
MGP_C3HHeJ_G0032559	1.5134	0.000304	up	Lyve1	lymphatic vessel endothelial hyaluronic acid receptor 1 precursor [Mus musculus]		MGP_C3HHeJ_G0028567	0.5032	0.00878285	up	Med18	mediator of RNA polymerase II transcription subunit 18 isoform X1 [Nannospalax galili]
MGP_C3HHeJ_G0033062	1.9324	0.000304	up	F7	coagulation factor VII preproprotein [Mus musculus]		MGP_C3HHeJ_G0031371	0.6034	0.00875573	up	Lig1	unnamed protein product, partial [Mus musculus]
MGP_C3HHeJ_G0030808	0.7189	0.000306	up	Rtkn	rhotekin isoform g [Mus musculus]		MGP_C3HHeJ_G0015338	1.2226	0.0087925	up	Gm12940	mCG146559, isoform CRA_b [Mus musculus]
MGP_C3HHeJ_G0030688	0.6765	0.000308	up	Slc41a3	solute carrier family 41 member 3 isoform X2 [Mus pahari]		MGP_C3HHeJ_G0006830	1.6589	0.00886783	up	Smkr-ps	mCG142540, isoform CRA_b, partial [Mus musculus]
MGP_C3HHeJ_G0020261	1.4919	0.00031	up	Rbm24	RNA-binding protein 24 [Mus musculus]		MGP_C3HHeJ_G0016263	1.4292	0.00886203	up	Optc	opticin isoform 2 [Mus musculus]
MGP_C3HHeJ_G0031700	-1.6244	0.000311	down	Zfp82	unnamed protein product [Mus musculus]		MGP_C3HHeJ_G0027285	0.9873	0.00885539	up	Anxa9	annexin A9 isoform X1 [Mus caroli]
MGP_C3HHeJ_G0020288	0.8467	0.000312	up	Omd	osteomodulin, isoform CRA_b, partial [Mus musculus]		MGP_C3HHeJ_G0015523	1.0439	0.00888265	up	Gm17396	mCG147273 [Mus musculus]
MGP_C3HHeJ_G0020907	1.4599	0.000313	up	Fam25c	RIKEN cDNA 2200001I15, partial [Mus musculus]		MGP_C3HHeJ_G0013301	0.6137	0.00892372	up	MGP_C3HHeJ_G0013301	E3 ubiquitin-protein ligase RFWD2-like [Meriones unguiculatus]
MGP_C3HHeJ_G0004931	0.8669	0.000313	up	Gm32391	mCG66753, partial [Mus musculus]		MGP_C3HHeJ_G0015193	-0.7599	0.00892032	down	E030042O20Rik	mCG147959 [Mus musculus]
MGP_C3HHeJ_G0018141	-0.6853	0.000315152	down	Iba57	RIKEN cDNA A230051G13, partial [Mus musculus]		MGP_C3HHeJ_G0004252	0.9599	0.00903939	up	Gm45051	UPF0561 protein C2orf68 homolog isoform X1 [Mus musculus]
MGP_C3HHeJ_G0018273	2.181	0.000316	up	Hes7	Hairy and enhancer of split 7 (Drosophila) [Mus musculus]		MGP_C3HHeJ_G0015719	0.3244	0.0089896	up	Eif5b	eukaryotic translation initiation factor 5B [Manis javanica]
MGP_C3HHeJ_G0017976	-0.4755	0.000318	down	Mgat1	alpha-1,3-mannosyl-glycoprotein 2-beta-N-acetylglucosaminyltransferase [Mus musculus]		MGP_C3HHeJ_G0016105	0.9116	0.00905776	up	Pask	mKIAA0135 protein, partial [Mus musculus]
MGP_C3HHeJ_G0019885	0.9154	0.000318	up	Xrcc3	Xrcc3 protein [Mus musculus]		MGP_C3HHeJ_G0019489	0.4575	0.00903714	up	MGP_C3HHeJ_G0019489	protein FAM177A1 [Mus musculus]
MGP_C3HHeJ_G0016752	-0.8492	0.000321	down	Ipcef1	interactor protein for cytohesin exchange factors 1 isoform 2 [Mus musculus]		MGP_C3HHeJ_G0021369	-1.6746	0.00903846	down	Acod1	mCG114119, partial [Mus musculus]
MGP_C3HHeJ_G0022390	-1.0593	0.000326	down	Vps8	mCG141781, isoform CRA_b, partial [Mus musculus]		MGP_C3HHeJ_G0027908	-0.6391	0.00901851	down	Car9	carbonic anhydrase 9 isoform X2 [Jaculus jaculus]
MGP_C3HHeJ_G0006933	0.7886	0.000327	up	Gm44421	NA		MGP_C3HHeJ_G0028551	-0.6652	0.00904147	down	Laptm5	unnamed protein product [Mus musculus]
MGP_C3HHeJ_G0027836	2.4461	0.000329	up	Lingo2	unnamed protein product, partial [Mus musculus]		MGP_C3HHeJ_G0028553	1.1831	0.00903229	up	Ptpru	unnamed protein product [Mus musculus]
MGP_C3HHeJ_G0018197	0.9381	0.00033	up	Slc5a10	sodium/glucose cotransporter 5 [Mus musculus]		MGP_C3HHeJ_G0032827	2.1761	0.00905132	up	Fam196a	inhibitory synaptic factor 2A isoform X1 [Mus musculus]
MGP_C3HHeJ_G0023811	-0.4536	0.000333	down	Prepl	prolyl endopeptidase-like isoform a [Mus musculus]		MGP_C3HHeJ_G0016165	-1.0151	0.00908614	down	Tmem185b	unnamed protein product [Mus musculus]
MGP_C3HHeJ_G0028084	2.2368	0.000338	up	Frmd3	FERM domain containing 3, isoform CRA_a, partial [Mus musculus]		MGP_C3HHeJ_G0023979	-0.7754	0.00907011	down	Kif20a	kinesin family member 20A, isoform CRA_a, partial [Mus musculus]
MGP_C3HHeJ_G0003464	0.9326	0.00034	up	Gm13528	mCG1030235 [Mus musculus]		MGP_C3HHeJ_G0029693	1.0388	0.00908692	up	Tbx3	unnamed protein product [Mus musculus]
MGP_C3HHeJ_G0027798	-0.7936	0.000342	down	Klhl32	kelch-like protein 32 isoform X5 [Rattus norvegicus]		MGP_C3HHeJ_G0035297	-2.1793	0.00910432	down	Slc6a14	sodium- and chloride-dependent neutral and basic amino acid transporter B(0+) [Mus musculus]
MGP_C3HHeJ_G0019623	-0.304	0.000344	down	Vti1b	vesicle transport through interaction with t-SNAREs homolog 1B [Microcebus murinus]		MGP_C3HHeJ_G0023307	0.3053	0.0091365	up	Agpat1	1-acyl-sn-glycerol-3-phosphate acyltransferase alpha isoform X1 [Mus caroli]
MGP_C3HHeJ_G0025127	-0.5502	0.000344	down	Pdss1	rCG40823, isoform CRA_a [Rattus norvegicus]		MGP_C3HHeJ_G0021906	3.5352	0.00915342	up	Efcab6	mKIAA1672 protein, partial [Mus musculus]
MGP_C3HHeJ_G0029470	-0.5774	0.000344	down	Antxr2	mCG142649, partial [Mus musculus]		MGP_C3HHeJ_G0026376	-0.4507	0.00916236	down	Sox12	transcription factor SOX-12 [Mus musculus]
MGP_C3HHeJ_G0029251	0.9844	0.000347	up	Slc34a2	type IIb Na/phosphate-cotransporter [Mus musculus]		MGP_C3HHeJ_G0017323	1.6056	0.00920537	up	Celf5	CUGBP Elav-like family member 5 [Pan paniscus]
MGP_C3HHeJ_G0035652	-0.4289	0.000349	down	Phka1	phosphorylase b kinase regulatory subunit alpha, skeletal muscle isoform isoform 1 [Mus musculus]		MGP_C3HHeJ_G0023488	0.9652	0.00923102	up	9130008F23Rik	uncharacterized protein C6orf141 homolog [Mus musculus]
MGP_C3HHeJ_G0021057	0.599	0.00035	up	Ajuba	LIM domain-containing protein ajuba [Mus musculus]		MGP_C3HHeJ_G0027710	1.127	0.00923316	up	Negr1	neuronal growth regulator 1, isoform CRA_d [Mus musculus]
MGP_C3HHeJ_G0033419	-0.7105	0.000352	down	Kcnn1	small conductance potassium channel mSK1 [Mus musculus]		MGP_C3HHeJ_G0004415	9.5748	0.00924893	up	Gm44987	golgi associated, gamma adaptin ear containing, ARF binding protein 2, isoform CRA_b [Rattus norvegicus]
MGP_C3HHeJ_G0020496	-0.4707	0.000353	down	Slc6a18	sodium-dependent neutral amino acid transporter B(0)AT3 isoform 1 [Mus musculus]		MGP_C3HHeJ_G0018660	0.6575	0.00925297	up	2025-09-04	septin-4 isoform X2 [Nannospalax galili]
MGP_C3HHeJ_G0023589	2.1195	0.000353	up	Trem1	triggering receptor expressed on myeloid cells 1 isoform 2 precursor [Mus musculus]		MGP_C3HHeJ_G0024872	0.4809	0.00926369	up	Marveld1	MARVEL domain-containing protein 1 isoform X1 [Arvicola amphibius]
MGP_C3HHeJ_G0021840	0.6261	0.000356	up	Fam83f	protein FAM83F isoform 1 [Mus musculus]		MGP_C3HHeJ_G0025371	0.4356	0.00928437	up	Pbx3	PBX homeobox 3 [Phyllostomus discolor]
MGP_C3HHeJ_G0002093	3.2119	0.000364	up	MGP_C3HHeJ_G0002093	NA		MGP_C3HHeJ_G0028333	0.6311	0.0092949	up	Hpdl	4-hydroxyphenylpyruvate dioxygenase-like protein [Mus musculus]
MGP_C3HHeJ_G0018924	0.7641	0.000365	up	Stat3	signal transducer and activator of transcription 3 isoform X1 [Sapajus apella]		MGP_C3HHeJ_G0033538	-0.6203	0.0092948	down	MGP_C3HHeJ_G0033538	unnamed protein product [Mus musculus]
MGP_C3HHeJ_G0018276	1.9515	0.000366	up	Alox8	arachidonate 8-lipoxygenase, partial [Mus musculus]		MGP_C3HHeJ_G0012831	0.9757	0.00930563	up	MGP_C3HHeJ_G0012831	heat shock cognate 71 kDa protein-like, partial [Peromyscus californicus insignis]
MGP_C3HHeJ_G0033451	-2.7828	0.000366	down	B3gnt3	UDP-GlcNAc:betaGal beta-1,3-N-acetylglucosaminyltransferase 3 [Mus musculus]		MGP_C3HHeJ_G0019988	0.5116	0.0093316	up	Tbce	tubulin-specific chaperone e, isoform CRA_b [Mus musculus]
MGP_C3HHeJ_G0028463	0.9207	0.000368	up	Csf3r	mCG21155, partial [Mus musculus]		MGP_C3HHeJ_G0025937	1.4556	0.00932401	up	D430041D05Rik	UPF0606 protein KIAA1549L homolog isoform X3 [Mus musculus]
MGP_C3HHeJ_G0019763	-0.5613	0.00038	down	9030617O03Rik	D-glutamate cyclase, mitochondrial isoform 3 [Mus musculus]		MGP_C3HHeJ_G0018936	0.5399	0.00937072	up	Cntnap1	contactin associated protein 1, isoform CRA_a, partial [Mus musculus]
MGP_C3HHeJ_G0028439	-1.1537	0.000384	down	Ndufs5	hypothetical protein [Mus musculus]		MGP_C3HHeJ_G0004233	0.9248	0.00941255	up	1600020E01Rik	mCG145840, partial [Mus musculus]
MGP_C3HHeJ_G0022781	0.3589	0.000385	up	Itsn1	intersectin-1-like, partial [Castor canadensis]		MGP_C3HHeJ_G0005605	-0.4406	0.00941797	down	4732491K20Rik	mCG147022 [Mus musculus]
MGP_C3HHeJ_G0022865	2.1665	0.00039	up	Prr18	mCG1050366 [Mus musculus]		MGP_C3HHeJ_G0023716	-0.4153	0.00944159	down	Arhgap28	rho GTPase-activating protein 28 isoform 1 [Mus musculus]
MGP_C3HHeJ_G0023143	6.5559	0.000392	up	Grm4	metabotropic glutamate receptor 4 isoform 2 precursor [Mus musculus]		MGP_C3HHeJ_G0039509	1.0824	0.00944202	up	MGP_C3HHeJ_G0039509	centrin-4-like [Mus musculus]
MGP_C3HHeJ_G0029449	1.2671	0.000392	up	Cxcl10	C-X-C motif chemokine 10 precursor [Mus musculus]		MGP_C3HHeJ_G0025099	0.666	0.00946222	up	Arl5b	ADP-ribosylation factor-like protein 5B [Cavia porcellus]
MGP_C3HHeJ_G0035220	0.3365	0.000393	up	Suv39h1	unnamed protein product [Mus musculus]		MGP_C3HHeJ_G0026901	-0.6819	0.00947096	down	Jade1	protein Jade-1 isoform X2 [Mus musculus]
MGP_C3HHeJ_G0019260	0.33	0.000396	up	Arhgdia	rho GDP-dissociation inhibitor 1 isoform X1 [Peromyscus californicus insignis]		MGP_C3HHeJ_G0033698	0.2857	0.00946763	up	Nae1	NEDD8-activating enzyme E1 regulatory subunit isoform X1 [Mus musculus]
MGP_C3HHeJ_G0006901	0.9146	0.000397	up	Gm45083	NA		MGP_C3HHeJ_G0021590	1.3886	0.00949175	up	Nov	CCN family member 3 precursor [Mus musculus]
MGP_C3HHeJ_G0028756	-0.3759	0.000398	down	Casp9	caspase9 [Mus musculus]		MGP_C3HHeJ_G0035407	0.8547	0.00954492	up	Ddx26b	LOW QUALITY PROTEIN: integrator complex subunit 6-like [Peromyscus leucopus]
MGP_C3HHeJ_G0028153	-1.1817	0.0004	down	Cyp2j13	cytochrome P450, family 2, subfamily j, polypeptide 13 isoform 2 [Mus musculus]		MGP_C3HHeJ_G0018676	0.7367	0.00956067	up	Cuedc1	rCG63504 [Rattus norvegicus]
MGP_C3HHeJ_G0011278	-3.3775	0.000401	down	MGP_C3HHeJ_G0011278	60S ribosomal protein L27a-like [Carlito syrichta]		MGP_C3HHeJ_G0002088	-0.9259	0.00957275	down	MGP_C3HHeJ_G0002088	mCG141959 [Mus musculus]
MGP_C3HHeJ_G0016325	-1.1854	0.000403	down	MGP_C3HHeJ_G0016325	mCG126034 [Mus musculus]		MGP_C3HHeJ_G0020809	-0.9621	0.00962444	down	Tmem254b	transmembrane protein 254 isoform 1 [Mus musculus]
MGP_C3HHeJ_G0019274	0.501	0.000407	up	Dcxr	dicarbonyl L-xylulose reductase, isoform CRA_c [Mus musculus]		MGP_C3HHeJ_G0017329	0.9517	0.00963609	up	Tle2	transducin-like enhancer protein 2 isoform X5 [Mesocricetus auratus]
MGP_C3HHeJ_G0023295	1.4749	0.000407	up	H2-Eb1	MHC E-beta-k precursor [Mus musculus]		MGP_C3HHeJ_G0034701	0.7002	0.00967284	up	Pygo1	pygopus homolog 1 [Mus musculus]
MGP_C3HHeJ_G0035469	-0.3863	0.000407	down	Cetn2	centrin-2 [Eumetopias jubatus]		MGP_C3HHeJ_G0016424	0.7842	0.00972899	up	Dnm3	dynamin 3, isoform CRA_c [Rattus norvegicus]
MGP_C3HHeJ_G0028258	-0.4013	0.000408	down	Txndc12	Txndc12 protein, partial [Rattus norvegicus]		MGP_C3HHeJ_G0020262	0.9238	0.00973037	up	Cap2	CAP, adenylate cyclase-associated protein, 2 (yeast), isoform CRA_b, partial [Mus musculus]
MGP_C3HHeJ_G0023184	-0.4048	0.000409	down	Ppil1	peptidyl-prolyl cis-trans isomerase-like 1 [Mus musculus]		MGP_C3HHeJ_G0021688	2.1364	0.00970875	up	MGP_C3HHeJ_G0021688	lymphocyte antigen 6F precursor [Mus musculus]
MGP_C3HHeJ_G0033876	1.3017	0.000412	up	Atp2c2	calcium-transporting ATPase type 2C member 2 [Mus musculus]		MGP_C3HHeJ_G0022176	-0.5765	0.00968636	down	Nckap1l	NCK associated protein 1 like, isoform CRA_b, partial [Mus musculus]
MGP_C3HHeJ_G0034170	0.3712	0.000416	up	Bbs9	unnamed protein product [Mus musculus]		MGP_C3HHeJ_G0029610	1.2502	0.00972038	up	Crybb3	beta-crystallin B3 [Mus musculus]
MGP_C3HHeJ_G0034126	1.5436	0.000417	up	S1pr5	sphingosine 1-phosphate receptor 5 [Mus musculus]		MGP_C3HHeJ_G0035151	0.3889	0.00969428	up	1110059G10Rik	mKIAA1143 protein, partial [Mus musculus]
MGP_C3HHeJ_G0035487	-0.3283	0.000418	down	Bcap31	B-cell receptor-associated protein 31, isoform CRA_a, partial [Mus musculus]		MGP_C3HHeJ_G0016302	-0.3986	0.00976355	down	Tmem9	proton-transporting V-type ATPase complex assembly regulator TMEM9 precursor [Mus musculus]
MGP_C3HHeJ_G0019372	-0.3931	0.000418	down	Iah1	isoamyl acetate-hydrolyzing esterase 1 homolog [Mus musculus]		MGP_C3HHeJ_G0035389	-0.5617	0.00978087	down	Gpc3	glypican-3 precursor [Mus musculus]
MGP_C3HHeJ_G0021165	0.8172	0.000438	up	Phf11c	PHD finger protein 11 family member [Mus musculus]		MGP_C3HHeJ_G0021975	2.2108	0.00982619	up	Acr	acrosin isoform 1 precursor [Mus musculus]
MGP_C3HHeJ_G0035209	0.4209	0.000442	up	Pim2	serine/threonine-protein kinase pim-2 [Meriones unguiculatus]		MGP_C3HHeJ_G0022499	-0.4869	0.00982262	down	Sec22a	vesicle-trafficking protein SEC22a isoform X2 [Mus musculus]
MGP_C3HHeJ_G0015887	-0.3786	0.000442	down	Lancl1	LanC-like protein 1, partial [Eudyptes pachyrhynchus]		MGP_C3HHeJ_G0029071	0.6206	0.0098111	up	Rnf32	RING finger protein 32 isoform X4 [Mus musculus]
MGP_C3HHeJ_G0018188	-0.879	0.000443	down	Aldh3a2	aldehyde dehydrogenase family 3 member A2 isoform X1 [Mus musculus]		MGP_C3HHeJ_G0000921	1.4709	0.00986228	up	MGP_C3HHeJ_G0000921	mCG148349 [Mus musculus]
MGP_C3HHeJ_G0034160	0.6185	0.000443	up	Acp5	tartrate-resistant acid phosphatase type 5 precursor [Mus musculus]		MGP_C3HHeJ_G0015246	-9.4913	0.00987571	down	Gm20412	NA
MGP_C3HHeJ_G0032492	-0.9379	0.000445	down	Olfml1	olfactomedin-like protein 1 [Mus caroli]		MGP_C3HHeJ_G0027103	0.669	0.00987629	up	Tsacc	TSSK6-activating co-chaperone protein [Mus musculus]
MGP_C3HHeJ_G0002035	0.9775	0.000448	up	MGP_C3HHeJ_G0002035	NA		MGP_C3HHeJ_G0028762	-0.5515	0.00992534	down	MGP_C3HHeJ_G0028762	kazrin-like [Pteropus vampyrus]
MGP_C3HHeJ_G0017097	-0.683	0.000449	down	MGP_C3HHeJ_G0017097	LOW QUALITY PROTEIN: coiled-coil domain-containing protein 6 [Peromyscus leucopus]		MGP_C3HHeJ_G0019593	-0.6722	0.00997452	down	Sgpp1	sphingosine-1-phosphate phosphatase 1 [Mus musculus]
MGP_C3HHeJ_G0035778	0.5719	0.000449	up	Ngfrap1	hypothetical protein A6R68_10714, partial [Neotoma lepida]		MGP_C3HHeJ_G0032720	-0.7633	0.00999251	down	Spn	leukosialin isoform X1 [Mus musculus]
MGP_C3HHeJ_G0005626	1.2774	0.000456	up	E230001N04Rik	unnamed protein product [Mus musculus]		MGP_C3HHeJ_G0006852	1.187	0.010024	up	Gm13861	mCG147476 [Mus musculus]
MGP_C3HHeJ_G0018612	-1.2627	0.000459	down	Wfdc17	mCG55370, partial [Mus musculus]		MGP_C3HHeJ_G0033662	1.1234	0.0100299	up	Adgrg3	adhesion G protein-coupled receptor G3 precursor [Mus musculus]
MGP_C3HHeJ_G0030397	0.5403	0.000459	up	AI854703	unnamed protein product, partial [Gulo gulo]		MGP_C3HHeJ_G0023727	0.7756	0.010059	up	Myom1	myomesin-1 isoform 1 [Mus musculus]
MGP_C3HHeJ_G0030128	1.4037	0.000461	up	Pon1	serum paraoxonase/arylesterase 1 isoform 4 precursor [Mus musculus]		MGP_C3HHeJ_G0027799	0.2715	0.0100551	up	Ndufaf4	RIKEN cDNA 1110007M04, isoform CRA_a [Mus musculus]
MGP_C3HHeJ_G0028564	-0.2899	0.000464	down	Trnau1ap	tRNA selenocysteine 1-associated protein 1 isoform X2 [Budorcas taxicolor]		MGP_C3HHeJ_G0002580	1.1005	0.0100763	up	Gm38336	rho guanine nucleotide exchange factor 4 isoform X1 [Arvicola amphibius]
MGP_C3HHeJ_G0024945	1.3718	0.000464	up	Cyp17a1	steroid 17-alpha-hydroxylase/17,20 lyase precursor [Mus musculus]		MGP_C3HHeJ_G0024060	-0.959	0.0100962	down	Pcdhb19	protocadherin beta 19 precursor [Mus musculus]
MGP_C3HHeJ_G0030131	-1.4578	0.000468	down	Asb4	ankyrin repeat and SOCS box protein 4 [Mus musculus]		MGP_C3HHeJ_G0026801	0.8178	0.0101193	up	Cyp7b1	Cytochrome P450, family 7, subfamily b, polypeptide 1 [Mus musculus]
MGP_C3HHeJ_G0025327	-1.0543	0.000468	down	Lamc3	laminin gamma 3, isoform CRA_a [Mus musculus]		MGP_C3HHeJ_G0034640	0.8418	0.0101502	up	Rasl12	ras-like protein family member 12 isoform 2 [Mus musculus]
MGP_C3HHeJ_G0027710	-1.5036	0.000469	down	Negr1	neuronal growth regulator 1, isoform CRA_d [Mus musculus]		MGP_C3HHeJ_G0019306	0.85	0.010181	up	Dtnb	dystrobrevin beta isoform X11 [Mus musculus]
MGP_C3HHeJ_G0022419	-1.4224	0.000472	down	Bcl6	B-cell lymphoma 6 protein isoform X2 [Rattus norvegicus]		MGP_C3HHeJ_G0020701	0.8105	0.0101816	up	Parp8	protein mono-ADP-ribosyltransferase PARP8 isoform X1 [Mus caroli]
MGP_C3HHeJ_G0020725	0.4794	0.000475	up	Kctd6	unnamed protein product, partial [Gulo gulo]		MGP_C3HHeJ_G0021727	0.8024	0.0102133	up	MGP_C3HHeJ_G0021727	WD repeat-containing protein 97 [Mus musculus]
MGP_C3HHeJ_G0030570	-0.48	0.000475	down	Ift122	IQ domain-containing protein H [Cricetulus griseus]		MGP_C3HHeJ_G0029246	1.1184	0.0102067	up	Lgi2	leucine-rich repeat LGI family, member 2, isoform CRA_b, partial [Mus musculus]
MGP_C3HHeJ_G0023309	-0.5061	0.000483	down	Ppt2	Ppt2 protein, partial [Mus musculus]		MGP_C3HHeJ_G0015851	-1.256	0.0102457	down	Icos	inducible T-cell costimulator precursor [Mus musculus]
MGP_C3HHeJ_G0032451	1.2672	0.000489	up	Hpx	hemopexin precursor [Mus musculus]		MGP_C3HHeJ_G0019379	0.8022	0.0102419	up	Cys1	RecName: Full=Cystin-1; AltName: Full=Cilia-associated protein [Mus musculus]
MGP_C3HHeJ_G0016865	-1.1963	0.00049	down	Lama2	laminin, alpha 2, isoform CRA_b [Mus musculus]		MGP_C3HHeJ_G0029518	-1.1625	0.0102338	down	Gbp8	mCG20328, isoform CRA_c [Mus musculus]
MGP_C3HHeJ_G0023602	0.5253	0.000492	up	Mocs1	molybdenum cofactor biosynthesis protein 1 isoform X1 [Mus musculus]		MGP_C3HHeJ_G0025441	0.7244	0.0102852	up	Rpl35	hypothetical protein A6R68_11153 [Neotoma lepida]
MGP_C3HHeJ_G0026209	0.5722	0.000493	up	Sirpa	tyrosine-protein phosphatase non-receptor type substrate 1 isoform X6 [Mus caroli]		MGP_C3HHeJ_G0021289	1.9997	0.0102955	up	Fgf17	fibroblast growth factor 17 isoform X1 [Hyaena hyaena]
MGP_C3HHeJ_G0015359	2.7784	0.000493	up	5033403H07Rik	mCG1046304, isoform CRA_a, partial [Mus musculus]		MGP_C3HHeJ_G0014854	0.7499	0.0103289	up	Pantr2	mCG113690 [Mus musculus]
MGP_C3HHeJ_G0028404	4.6538	0.000495	up	Edn2	endothelin-2 preproprotein [Mus musculus]		MGP_C3HHeJ_G0031275	1.1226	0.0103256	up	Sbk3	uncharacterized serine/threonine-protein kinase SBK3 isoform X1 [Mus musculus]
MGP_C3HHeJ_G0007011	0.8363	0.000497	up	Gm15706	unnamed protein product [Mus musculus]		MGP_C3HHeJ_G0032610	-0.561	0.0103362	down	Acsm5	acyl-coenzyme A synthetase ACSM5, mitochondrial isoform X1 [Mus musculus]
MGP_C3HHeJ_G0035825	0.8617	0.000497	up	Kcne1l	potassium voltage-gated channel subfamily E regulatory beta subunit 5 [Mus pahari]		MGP_C3HHeJ_G0034607	-0.3295	0.01031	down	Cln6	ceroid-lipofuscinosis neuronal protein 6 [Mus musculus]
MGP_C3HHeJ_G0021897	-0.4223	0.000498	down	Arfgap3	ADP-ribosylation factor GTPase-activating protein 3 isoform 3 [Mus musculus]		MGP_C3HHeJ_G0020636	-0.5654	0.0103617	down	Slc30a5	proton-coupled zinc antiporter SLC30A5 [Mus musculus]
MGP_C3HHeJ_G0025905	-0.555	0.000498	down	Hsd17b12	unnamed protein product [Mus musculus]		MGP_C3HHeJ_G0012625	0.5082	0.010391	up	MGP_C3HHeJ_G0012625	60S ribosomal protein L15-like [Hyaena hyaena]
MGP_C3HHeJ_G0002160	0.744	0.0005	up	MGP_C3HHeJ_G0002160	adapter molecule crk isoform X2 [Mus musculus]		MGP_C3HHeJ_G0030787	0.7978	0.0103893	up	Dysf	dysferlin isoform X13 [Mus musculus]
MGP_C3HHeJ_G0032243	-2.0347	0.000503	down	Wnt11	protein Wnt-11 isoform X1 [Phodopus roborovskii]		MGP_C3HHeJ_G0032605	0.7564	0.0103816	up	Gprc5b	Gprc5b protein, partial [Rattus norvegicus]
MGP_C3HHeJ_G0017027	-0.7903	0.000504	down	Chst3	carbohydrate sulfotransferase 3 isoform X1 [Mus musculus]		MGP_C3HHeJ_G0027500	0.8128	0.0104167	up	MGP_C3HHeJ_G0027500	Amy1 protein, partial [Mus musculus]
MGP_C3HHeJ_G0003394	0.6667	0.000504	up	1700018L02Rik	GTP:AMP phosphotransferase AK3, mitochondrial isoform X2 [Phodopus roborovskii]		MGP_C3HHeJ_G0017418	1.2346	0.0105093	up	Ccdc38	coiled-coil domain-containing protein 38 isoform 1 [Mus musculus]
MGP_C3HHeJ_G0023215	-0.489	0.000505	down	Pknox1	homeobox protein PKNOX1 isoform 6 [Mus musculus]		MGP_C3HHeJ_G0022168	-0.3057	0.0105208	down	Hnrnpa1	heterogeneous nuclear ribonucleoprotein A1 isoform X1 [Nycticebus coucang]
MGP_C3HHeJ_G0003118	1.4089	0.000513	up	Slc6a19os	mCG20944, isoform CRA_b [Mus musculus]		MGP_C3HHeJ_G0032770	-0.7414	0.010513	down	Itgax	integrin alpha-X isoform 3 precursor [Mus musculus]
MGP_C3HHeJ_G0018302	-1.3867	0.000512	down	Tnfsf13	tumor necrosis factor ligand superfamily member 13 isoform 2 [Mus musculus]		MGP_C3HHeJ_G0034969	0.5681	0.0105297	up	Apeh	acylpeptide hydrolase, isoform CRA_b, partial [Mus musculus]
MGP_C3HHeJ_G0028034	-1.9711	0.000521	down	AI481877	protein shortage in chiasmata 1 ortholog [Mus musculus]		MGP_C3HHeJ_G0022619	0.8926	0.010563	up	Abi3bp	target of Nesh-SH3 isoform X13 [Mus musculus]
MGP_C3HHeJ_G0031206	-0.3995	0.000523	down	Ergic2	hypothetical protein cypCar_00031190 [Cyprinus carpio]		MGP_C3HHeJ_G0025062	1.3658	0.0105694	up	Proser2	RIKEN cDNA 5430407P10, isoform CRA_a, partial [Mus musculus]
MGP_C3HHeJ_G0033366	0.978	0.000526	up	Gmip	GEM-interacting protein isoform X5 [Microtus ochrogaster]		MGP_C3HHeJ_G0023866	-0.3775	0.0105832	down	Fzd8	frizzled-8 precursor [Mus musculus]
MGP_C3HHeJ_G0015781	-0.7103	0.000539	down	Mfsd6	major facilitator superfamily domain-containing protein 6 isoform 3 [Mus musculus]		MGP_C3HHeJ_G0027665	0.3557	0.0105961	up	2410004B18Rik	RIKEN cDNA 2410004B18, isoform CRA_a [Mus musculus]
MGP_C3HHeJ_G0026492	0.8034	0.00054	up	Tldc2	TLD domain-containing protein 2 [Mus musculus]		MGP_C3HHeJ_G0034683	0.2606	0.0106259	up	Sltm	SAFB-like transcription modulator isoform a [Mus musculus]
MGP_C3HHeJ_G0021922	0.431	0.000541	up	Fam118a	protein FAM118A isoform X2 [Microtus fortis]		MGP_C3HHeJ_G0030751	-0.2709	0.0106403	down	Mxd1	max dimerization protein 1 isoform X2 [Microtus ochrogaster]
MGP_C3HHeJ_G0023888	0.5792	0.000542	up	Lama3	laminin subunit alpha-3 isoform X1 [Mus musculus]		MGP_C3HHeJ_G0027565	-0.8416	0.0106985	down	Tifa	TRAF-interacting protein with FHA domain-containing protein A isoform X1 [Mus musculus]
MGP_C3HHeJ_G0032208	-0.3809	0.000541	down	Tmem126a	transmembrane protein 126A [Mus musculus]		MGP_C3HHeJ_G0030780	-0.2751	0.0107037	down	MGP_C3HHeJ_G0030780	rab11 family-interacting protein 5 isoform X1 [Mus musculus]
MGP_C3HHeJ_G0019489	-0.6035	0.00055	down	MGP_C3HHeJ_G0019489	protein FAM177A1 [Mus musculus]		MGP_C3HHeJ_G0016253	1.2125	0.0107772	up	MGP_C3HHeJ_G0016253	metastasis-suppressor KiSS-1 isoform X4 [Mus musculus]
MGP_C3HHeJ_G0022863	-0.4212	0.00055	down	Sft2d1	uncharacterized protein LOC110284396 [Mus caroli]		MGP_C3HHeJ_G0022892	-0.5686	0.010783	down	Dact2	dapper homolog 2 isoform X1 [Mus musculus]
MGP_C3HHeJ_G0027118	-0.358	0.000551	down	Ssr2	similar to Hypothetical protein CGI-99, isoform CRA_d [Rattus norvegicus]		MGP_C3HHeJ_G0033237	-1.0212	0.0107799	down	Msr1	Macrophage scavenger receptor 1 [Mus musculus]
MGP_C3HHeJ_G0022026	-0.6897	0.000553	down	Zfp641	zinc finger protein 641 isoform 2 [Mus musculus]		MGP_C3HHeJ_G0026298	0.8214	0.0108125	up	Rrbp1	mCG145442, partial [Mus musculus]
MGP_C3HHeJ_G0018749	2.6294	0.000556	up	Gip	Gastric inhibitory polypeptide [Mus musculus]		MGP_C3HHeJ_G0032297	-0.8584	0.0108189	down	Il18bp	Il18bp protein [Mus musculus]
MGP_C3HHeJ_G0019284	1.2318	0.00056	up	Sectm1b	secreted and transmembrane protein 1b precursor [Mus musculus]		MGP_C3HHeJ_G0014477	-0.4895	0.0108452	down	MGP_C3HHeJ_G0014477	mCG1042951 [Mus musculus]
MGP_C3HHeJ_G0025075	-0.5865	0.000561	down	Prkcq	protein kinase C theta type [Mus musculus]		MGP_C3HHeJ_G0028196	-0.3951	0.0108521	down	Pde4b	cAMP-specific 3',5'-cyclic phosphodiesterase 4B isoform 6 [Mus musculus]
MGP_C3HHeJ_G0031073	1.2567	0.000563	up	Magohb	PREDICTED: 40S ribosomal protein S6-like [Elephantulus edwardii]		MGP_C3HHeJ_G0030162	0.4701	0.0108595	up	Tfec	transcription factor EC, isoform CRA_a, partial [Mus musculus]
MGP_C3HHeJ_G0034800	-0.3822	0.000563	down	Tmed3	mCG1036175 [Mus musculus]		MGP_C3HHeJ_G0023760	0.2195	0.0109057	up	Fez2	fasciculation and elongation protein zeta 2 (zygin II), isoform CRA_b, partial [Mus musculus]
MGP_C3HHeJ_G0021847	-0.6409	0.000564	down	Slc25a17	peroxisomal membrane protein PMP34 [Mus musculus]		MGP_C3HHeJ_G0033634	0.9019	0.0109069	up	Gnao1	guanine nucleotide binding protein, alpha o, isoform CRA_a, partial [Mus musculus]
MGP_C3HHeJ_G0032633	1.0106	0.000565	up	Polr3e	DNA-directed RNA polymerase III subunit RPC5 isoform 1 [Mus musculus]		MGP_C3HHeJ_G0032074	0.965	0.010989	up	Fam174b	membrane protein FAM174B [Arvicanthis niloticus]
MGP_C3HHeJ_G0020396	-0.4492	0.000567	down	Dapk1	unnamed protein product [Mus musculus]		MGP_C3HHeJ_G0001727	-0.7202	0.0109994	down	MGP_C3HHeJ_G0001727	NA
MGP_C3HHeJ_G0033653	-0.4782	0.000571	down	Cx3cl1	fractalkine precursor [Mus musculus]		MGP_C3HHeJ_G0021782	-0.8988	0.0110248	down	Tmprss6	transmembrane protease serine 6 isoform 1 [Mus musculus]
MGP_C3HHeJ_G0018098	1.5845	0.000573	up	Irgm2	interferon inducible GTPase 2, isoform CRA_b, partial [Mus musculus]		MGP_C3HHeJ_G0033647	0.876	0.011064	up	Cpne2	copine II, isoform CRA_a, partial [Mus musculus]
MGP_C3HHeJ_G0023380	0.4221	0.000576	up	Tubb5	tubulin, beta 5, partial [Mus musculus]		MGP_C3HHeJ_G0021829	-0.452	0.0111121	down	Pdgfb	RecName: Full=Platelet-derived growth factor subunit B; Short=PDGF subunit B; AltName: Full=PDGF-2; AltName: Full=Platelet-derived growth factor B chain; AltName: Full=Platelet-derived growth factor beta polypeptide; AltName: Full=Proto-oncogene c-Sis; Flags: Precursor [Mus musculus]
MGP_C3HHeJ_G0023889	-0.5395	0.000579	down	Ttc39c	unnamed protein product [Mus musculus]		MGP_C3HHeJ_G0025071	0.4271	0.0111112	up	Kin	unnamed protein product, partial [Mus musculus]
MGP_C3HHeJ_G0004385	1.305	0.000588	up	Gm44949	NA		MGP_C3HHeJ_G0036716	1.047	0.0111181	up	Gm15708	NA
MGP_C3HHeJ_G0005742	1.1275	0.000587	up	A930007I19Rik	mCG145100, partial [Mus musculus]		MGP_C3HHeJ_G0010623	0.9257	0.0112095	up	MGP_C3HHeJ_G0010623	cytochrome c, somatic-like [Microtus fortis]
MGP_C3HHeJ_G0026870	-0.8434	0.000588	down	Acad9	acyl-Coenzyme A dehydrogenase family, member 9, isoform CRA_f [Mus musculus]		MGP_C3HHeJ_G0017816	0.6287	0.0112056	up	Meis1	myeloid ecotropic viral integration site 1, isoform CRA_a, partial [Mus musculus]
MGP_C3HHeJ_G0030284	0.5691	0.000586	up	Luc7l2	Putative RNA-binding protein Luc7-like 2 [Pteropus alecto]		MGP_C3HHeJ_G0020174	0.8079	0.0111937	up	Foxq1	forkhead box protein Q1 [Mus musculus]
MGP_C3HHeJ_G0032598	0.7779	0.000588	up	Tmc7	unnamed protein product [Mus musculus]		MGP_C3HHeJ_G0029756	0.569	0.011201	up	Tmem120b	mCG11135, isoform CRA_b, partial [Mus musculus]
MGP_C3HHeJ_G0035906	0.6027	0.000586	up	Rai2	retinoic acid-induced protein 2 [Mus musculus]		MGP_C3HHeJ_G0039420	1.3882	0.0111765	up	MGP_C3HHeJ_G0039420	olfactory receptor family 2 subfamily Y member 14 [Mus musculus]
MGP_C3HHeJ_G0021880	-1.4326	0.000594	down	Fam109b	RecName: Full=Sesquipedalian-2; Short=Ses2; AltName: Full=27 kDa inositol polyphosphate phosphatase interacting protein B; Short=IPIP27B; AltName: Full=PH domain-containing endocytic trafficking adaptor 2 [Mus musculus]		MGP_C3HHeJ_G0015628	0.3878	0.0112756	up	Tceb1	Transcription elongation factor B polypeptide 1 [Microtus ochrogaster]
MGP_C3HHeJ_G0030901	2.4676	0.000594	up	Ndnf	unnamed protein product [Mus musculus]		MGP_C3HHeJ_G0020711	-1.1179	0.0112694	down	MGP_C3HHeJ_G0020711	unnamed protein product [Mus musculus]
MGP_C3HHeJ_G0036093	-0.9332	0.000593	down	MGP_C3HHeJ_G0036093	mCG22653 [Mus musculus]		MGP_C3HHeJ_G0022087	-0.6603	0.0112712	down	Gm5475	Predicted gene, EG432982 [Mus musculus]
MGP_C3HHeJ_G0031169	-0.4397	0.000597	down	Gys2	glycogen [starch] synthase, liver isoform 1 [Mus musculus]		MGP_C3HHeJ_G0023723	0.4061	0.0112861	up	Tgif1	homeobox protein TGIF1 isoform X1 [Grammomys surdaster]
MGP_C3HHeJ_G0019007	0.3991	0.000614	up	Hexim1	protein HEXIM1 [Mus musculus]		MGP_C3HHeJ_G0026765	1.1179	0.0112495	up	Stmn2	Stathmin-2, partial [Cricetulus griseus]
MGP_C3HHeJ_G0022845	0.8242	0.000618	up	Tmem181a	Predicted gene, 547127 [Mus musculus]		MGP_C3HHeJ_G0027029	-0.6067	0.0112816	down	Fnip2	folliculin-interacting protein 2 isoform X2 [Mus musculus]
MGP_C3HHeJ_G0033383	0.4362	0.000619	up	Tmem161a	unnamed protein product, partial [Mus musculus]		MGP_C3HHeJ_G0029933	1.2685	0.0112507	up	Irs3	insulin receptor substrate 3 [Mus musculus]
MGP_C3HHeJ_G0033466	0.7094	0.000618	up	Calr3	calreticulin-3 isoform 1 precursor [Mus musculus]		MGP_C3HHeJ_G0002938	-0.8446	0.0113076	down	Adap2os	mCG146186, partial [Mus musculus]
MGP_C3HHeJ_G0023934	-0.3714	0.000628	down	Rprd1a	mKIAA4077 protein, partial [Mus musculus]		MGP_C3HHeJ_G0027296	1.0266	0.0113585	up	Ecm1	extracellular matrix protein 1 form 1s [Mus musculus]
MGP_C3HHeJ_G0033408	0.6901	0.000629	up	Jund	transcription factor jun-D [Onychomys torridus]		MGP_C3HHeJ_G0031206	0.2919	0.0113998	up	Ergic2	hypothetical protein cypCar_00031190 [Cyprinus carpio]
MGP_C3HHeJ_G0039385	-2.0802	0.000628	down	MGP_C3HHeJ_G0039385	40S ribosomal protein SA-like [Chlorocebus sabaeus]		MGP_C3HHeJ_G0029845	0.455	0.0114204	up	Gatsl2	cytosolic arginine sensor for mTORC1 subunit 2 isoform X2 [Trachypithecus francoisi]
MGP_C3HHeJ_G0019563	0.9046	0.000635	up	Gpr135	G-protein coupled receptor 135 [Mus musculus]		MGP_C3HHeJ_G0032678	3.2196	0.0114399	up	Atp2a1	sarcoplasmic/endoplasmic reticulum calcium ATPase 1 isoform X1 [Mus caroli]
MGP_C3HHeJ_G0006502	-2.027	0.000638	down	A930003O13Rik	mCG147058 [Mus musculus]		MGP_C3HHeJ_G0017732	-0.3364	0.0114693	down	Tbc1d10a	TBC1 domain family member 10A isoform X1 [Manis javanica]
MGP_C3HHeJ_G0030594	0.3984	0.000639	up	Irak2	unnamed protein product [Mus musculus]		MGP_C3HHeJ_G0022818	1.0967	0.0114853	up	Pcp4	Purkinje cell protein 4, isoform CRA_b [Rattus norvegicus]
MGP_C3HHeJ_G0022210	0.3448	0.000645	up	Nudt16l1	tudor-interacting repair regulator protein [Mus pahari]		MGP_C3HHeJ_G0023976	0.5129	0.0114945	up	Nme5	expressed in non-metastatic cells 5, isoform CRA_b, partial [Mus musculus]
MGP_C3HHeJ_G0025954	-1.0753	0.000647	down	Mpped2	PREDICTED: metallophosphoesterase MPPED2, partial [Chlamydotis macqueenii]		MGP_C3HHeJ_G0016739	0.3011	0.0115593	up	Rmnd1	required for meiotic nuclear division protein 1 homolog isoform X4 [Mus musculus]
MGP_C3HHeJ_G0021346	-0.8782	0.00065	down	Gm10845	unnamed protein product [Mus musculus]		MGP_C3HHeJ_G0027567	0.9127	0.0115519	up	5730508B09Rik	hypothetical protein [Mus musculus]
MGP_C3HHeJ_G0023049	0.4454	0.000655	up	Fahd1	Fumarylacetoacetate hydrolase domain containing 1 [Mus musculus]		MGP_C3HHeJ_G0028274	0.6777	0.0115501	up	Bend5	BEN domain-containing protein 5 isoform X1 [Mus musculus]
MGP_C3HHeJ_G0020643	-1.199	0.000657	down	Sgtb	small glutamine-rich tetratricopeptide repeat-containing protein beta [Neomonachus schauinslandi]		MGP_C3HHeJ_G0028991	0.3674	0.0115582	up	Dmtf1	cyclin D binding myb-like transcription factor 1, isoform CRA_c, partial [Mus musculus]
MGP_C3HHeJ_G0004683	-0.647	0.000659	down	Snhg6	mCG146162, partial [Mus musculus]		MGP_C3HHeJ_G0030552	0.5127	0.0115646	up	Cxcl12	chemokine (C-X-C motif) ligand 12, isoform CRA_c, partial [Mus musculus]
MGP_C3HHeJ_G0035193	1.1227	0.000665	up	Ppp1r3f	protein phosphatase 1 regulatory subunit 3F isoform 1 [Mus musculus]		MGP_C3HHeJ_G0030861	0.2681	0.0115619	up	Usp39	U4/U6.U5 tri-snRNP-associated protein 2 isoform X2 [Nomascus leucogenys]
MGP_C3HHeJ_G0025599	-3.2826	0.000666	down	Dfnb59	pejvakin [Mus musculus]		MGP_C3HHeJ_G0005584	-0.6771	0.0115795	down	Gm16892	rCG24753, partial [Rattus norvegicus]
MGP_C3HHeJ_G0021251	1.7359	0.000675	up	Nefl	neurofilament light polypeptide [Mus pahari]		MGP_C3HHeJ_G0017250	0.8481	0.0115871	up	1600002K03Rik	protein FAM174C precursor [Mus musculus]
MGP_C3HHeJ_G0028441	-1.4997	0.000674	down	Rhbdl2	Rhbdl2 protein [Mus musculus]		MGP_C3HHeJ_G0021262	0.5822	0.0116303	up	Gm21685	ectonucleoside triphosphate diphosphohydrolase 4 [Mus pahari]
MGP_C3HHeJ_G0033964	-0.3044	0.000684	down	Gnpat	dihydroxyacetone phosphate acyltransferase [Mus musculus]		MGP_C3HHeJ_G0018732	3.1581	0.0116881	up	Dlx3	homeobox protein DLX-3 [Mus musculus]
MGP_C3HHeJ_G0022551	0.5495	0.000688	up	B4galt4	beta-1,4-galactosyltransferase 4 precursor [Mus musculus]		MGP_C3HHeJ_G0016040	-0.7157	0.0117145	down	Ugt1a9	UDP-glucuronosyltransferase 1A9 precursor [Mus musculus]
MGP_C3HHeJ_G0025937	-1.8654	0.000688	down	D430041D05Rik	UPF0606 protein KIAA1549L homolog isoform X3 [Mus musculus]		MGP_C3HHeJ_G0033929	-0.2862	0.0117058	down	Chmp1a	mCG141475, partial [Mus musculus]
MGP_C3HHeJ_G0027936	-0.4953	0.000687	down	Grhpr	glyoxylate reductase/hydroxypyruvate reductase isoform X1 [Apodemus sylvaticus]		MGP_C3HHeJ_G0003502	-1.3503	0.0117593	down	Rapgef4os3	NA
MGP_C3HHeJ_G0020336	0.7717	0.00069	up	Fgfr4	fibroblast growth factor receptor 4 minus 16 form [Mus musculus]		MGP_C3HHeJ_G0017050	0.757	0.0117427	up	Col13a1	collagen alpha-1(XIII) chain isoform X8 [Mus musculus]
MGP_C3HHeJ_G0026493	0.6343	0.000692	up	Samhd1	deoxynucleoside triphosphate triphosphohydrolase SAMHD1 isoform X2 [Mus caroli]		MGP_C3HHeJ_G0022890	0.772	0.011743	up	Tcte2	t-complex-associated testis expressed 2, isoform CRA_c [Mus musculus]
MGP_C3HHeJ_G0023037	0.5455	0.000697	up	Zfp598	E3 ubiquitin-protein ligase ZNF598 isoform 1 [Mus musculus]		MGP_C3HHeJ_G0025935	0.479	0.0117537	up	Cd59a	CD59A [Mus musculus]
MGP_C3HHeJ_G0030725	-0.4637	0.0007	down	Rpn1	Rpn1 protein, partial [Mus musculus]		MGP_C3HHeJ_G0001048	1.1388	0.0118114	up	MGP_C3HHeJ_G0001048	NA
MGP_C3HHeJ_G0017870	-0.5744	0.000701	down	Acyp2	acylphosphatase-2 [Arvicanthis niloticus]		MGP_C3HHeJ_G0026196	0.6372	0.01182	up	Fbln7	RIKEN cDNA 1600015H20, isoform CRA_a, partial [Mus musculus]
MGP_C3HHeJ_G0034766	-0.7934	0.000701	down	Hmgn3	high mobility group nucleosome-binding domain-containing protein 3 isoform X5 [Castor canadensis]		MGP_C3HHeJ_G0026629	-0.3713	0.0118242	down	B4galt5	beta-1,4-galactosyltransferase 5 isoform X1 [Mus musculus]
MGP_C3HHeJ_G0030394	0.4385	0.000703	up	Repin1	replication initiator 1 isoform c [Mus musculus]		MGP_C3HHeJ_G0029706	2.4364	0.0118446	up	Rasal1	rasGAP-activating-like protein 1 isoform 1 [Mus musculus]
MGP_C3HHeJ_G0028364	1.1913	0.000706	up	Cdc20	cell division cycle protein 20 homolog isoform X3 [Cricetulus griseus]		MGP_C3HHeJ_G0016459	0.4885	0.0119483	up	Mpc2	brain protein 44, isoform CRA_a [Mus musculus]
MGP_C3HHeJ_G0016258	0.4252	0.000712	up	Zc3h11a	zinc finger CCCH domain-containing protein 11A [Mus musculus]		MGP_C3HHeJ_G0016716	-0.5623	0.0119438	down	Sertad4	SERTA domain-containing protein 4 isoform X1 [Mus musculus]
MGP_C3HHeJ_G0034604	0.7035	0.000723	up	Coro2b	PREDICTED: coronin-2B-like [Sinocyclocheilus anshuiensis]		MGP_C3HHeJ_G0020181	-0.5119	0.0119524	down	Serpinb1a	leukocyte elastase inhibitor A [Mus musculus]
MGP_C3HHeJ_G0022609	-1.5041	0.000725	down	Zpld1	zona pellucida-like domain-containing protein 1 precursor [Mus musculus]		MGP_C3HHeJ_G0023117	3.6078	0.011895	up	Pdia2	Pdia2 protein [Mus musculus]
MGP_C3HHeJ_G0028705	0.6501	0.000724	up	Rnf186	E3 ubiquitin-protein ligase RNF186 [Mus caroli]		MGP_C3HHeJ_G0025178	0.5453	0.0119333	up	Npdc1	ectonucleoside triphosphate diphosphohydrolase 2 precursor [Mus musculus]
MGP_C3HHeJ_G0032608	-0.8158	0.000731	down	Umod	uromodulin, isoform CRA_d [Mus musculus]		MGP_C3HHeJ_G0031685	0.8801	0.011946	up	Ppp1r14a	protein phosphatase 1 regulatory subunit 14A [Mus musculus]
MGP_C3HHeJ_G0016217	0.432	0.000734	up	Mapkapk2	MAP kinase-activated protein kinase 2-like protein [Cricetulus griseus]		MGP_C3HHeJ_G0032916	1.4202	0.0119479	up	Irf7	interferon regulatory factor 7, isoform CRA_g, partial [Mus musculus]
MGP_C3HHeJ_G0017749	1.4725	0.000734	up	Rasl10a	RIKEN cDNA 2210403B10, isoform CRA_a, partial [Mus musculus]		MGP_C3HHeJ_G0034105	-0.3723	0.0119005	down	Pin1	peptidyl-prolyl cis-trans isomerase NIMA-interacting 1 isoform 1 [Mus musculus]
MGP_C3HHeJ_G0024844	0.3396	0.000735	up	Tctn3	tectonic-3 isoform 1 precursor [Mus musculus]		MGP_C3HHeJ_G0005999	-0.8103	0.0119694	down	E130018N17Rik	mCG1028065, isoform CRA_b, partial [Mus musculus]
MGP_C3HHeJ_G0004943	1.1251	0.000737	up	Gm15853	hypothetical protein P98-I [Mus musculus]		MGP_C3HHeJ_G0021920	-0.4131	0.0119924	down	5031439G07Rik	uncharacterized protein KIAA0930 homolog isoform 1 [Mus musculus]
MGP_C3HHeJ_G0034432	1.0728	0.00074	up	Apoc3	apolipoprotein C-III isoform a [Mus musculus]		MGP_C3HHeJ_G0029151	-0.4158	0.0119908	down	Fgfr3	FGFR3 in complex with a Fab [Homo sapiens]
MGP_C3HHeJ_G0007380	-1.0041	0.000742	down	C920006O11Rik	mCG1035341, isoform CRA_a [Mus musculus]		MGP_C3HHeJ_G0016699	-1.0895	0.0120296	down	Nsl1	kinetochore-associated protein NSL1 homolog isoform X3 [Mus musculus]
MGP_C3HHeJ_G0023280	-0.2822	0.000742	down	Slc39a7	solute carrier family 39 (zinc transporter), member 7, isoform CRA_a, partial [Mus musculus]		MGP_C3HHeJ_G0027180	0.2554	0.0120321	up	Ilf2	unnamed protein product [Mus musculus]
MGP_C3HHeJ_G0028505	0.6041	0.000744	up	Azin2	antizyme inhibitor 2 isoform 1 [Mus musculus]		MGP_C3HHeJ_G0000315	-1.3679	0.0121118	down	MGP_C3HHeJ_G0000315	unnamed protein product [Mus musculus]
MGP_C3HHeJ_G0030374	-0.8386	0.000743	down	Tpk1	thiamin pyrophosphokinase, isoform CRA_b, partial [Mus musculus]		MGP_C3HHeJ_G0001274	-0.8572	0.0123426	down	MGP_C3HHeJ_G0001274	unnamed protein product [Mus musculus]
MGP_C3HHeJ_G0020266	0.7172	0.000746	up	Nhlrc1	E3 ubiquitin-protein ligase NHLRC1 [Mus musculus]		MGP_C3HHeJ_G0001641	1.183	0.012245	up	MGP_C3HHeJ_G0001641	NA
MGP_C3HHeJ_G0018339	-0.7535	0.000748	down	Bcl6b	PREDICTED: B-cell CLL/lymphoma 6 member B protein [Equus przewalskii]		MGP_C3HHeJ_G0002160	-0.5352	0.0122856	down	MGP_C3HHeJ_G0002160	adapter molecule crk isoform X2 [Mus musculus]
MGP_C3HHeJ_G0034254	0.3343	0.000748	up	Tbrg1	transforming growth factor beta regulator 1 [Mus musculus]		MGP_C3HHeJ_G0003072	9.2105	0.0122946	up	Gm17139	NA
MGP_C3HHeJ_G0027681	-1.0124	0.000749	down	Ttll7	tubulin polyglutamylase TTLL7 isoform Ttll7s [Mus musculus]		MGP_C3HHeJ_G0003711	-0.7412	0.0123125	down	4930442L01Rik	mCG148352 [Mus musculus]
MGP_C3HHeJ_G0022328	0.3968	0.000751	up	Dgcr14	expressed sequence 2 embryonic lethal, isoform CRA_b, partial [Mus musculus]		MGP_C3HHeJ_G0005571	-0.4976	0.0123194	down	1700007L15Rik	mCG146866 [Mus musculus]
MGP_C3HHeJ_G0032804	0.8573	0.000752	up	Hmx2	homeobox protein HMX2 isoform X1 [Leopardus geoffroyi]		MGP_C3HHeJ_G0006819	-0.3846	0.0122565	down	MGP_C3HHeJ_G0006819	mCG146156, partial [Mus musculus]
MGP_C3HHeJ_G0028061	0.6534	0.000759	up	Kif12	kinesin family member 12, isoform CRA_a [Homo sapiens]		MGP_C3HHeJ_G0014962	0.7885	0.0121385	up	2410003L11Rik	mCG122610 [Mus musculus]
MGP_C3HHeJ_G0025142	1.5743	0.000762	up	Il1rn	interleukin-1 receptor antagonist protein isoform 2 precursor [Mus musculus]		MGP_C3HHeJ_G0015808	-0.6457	0.0120853	down	Satb2	PREDICTED: DNA-binding protein SATB2 isoform X1 [Erinaceus europaeus]
MGP_C3HHeJ_G0029493	1.2053	0.000771	up	Agpat9	glycerol-3-phosphate acyltransferase 3 [Mus musculus]		MGP_C3HHeJ_G0015958	0.2072	0.0121765	up	Chpf	chondroitin polymerizing factor [Molossus molossus]
MGP_C3HHeJ_G0032631	1.2739	0.000772	up	Vwa3a	RIKEN cDNA E030013G06, isoform CRA_c [Mus musculus]		MGP_C3HHeJ_G0016508	0.5951	0.0120985	up	Pcp4l1	unnamed protein product, partial [Mus musculus]
MGP_C3HHeJ_G0001801	-0.9003	0.000775	down	MGP_C3HHeJ_G0001801	mCG146313, partial [Mus musculus]		MGP_C3HHeJ_G0017285	-0.3431	0.0121789	down	Oaz1	mCG12136, isoform CRA_c, partial [Mus musculus]
MGP_C3HHeJ_G0023272	0.4864	0.000783	up	Wdr46	WD repeat domain 46 [Mus musculus]		MGP_C3HHeJ_G0017768	-1.8761	0.0121352	down	Camk2b	calcium/calmodulin-dependent protein kinase type II subunit beta isoform X14 [Bos indicus x Bos taurus]
MGP_C3HHeJ_G0016196	-0.2284	0.000791	down	Ubxn4	unnamed protein product, partial [Mus musculus]		MGP_C3HHeJ_G0019638	-0.4839	0.0122063	down	Srsf5	PREDICTED: serine/arginine-rich splicing factor 5 isoform X2 [Lipotes vexillifer]
MGP_C3HHeJ_G0013869	-0.4562	0.000799	down	MGP_C3HHeJ_G0013869	glyceraldehyde-3-phosphate dehydrogenase isoform X1 [Mus caroli]		MGP_C3HHeJ_G0019639	-0.9759	0.0122654	down	Slc10a1	hepatic sodium/bile acid cotransporter isoform 1 [Mus musculus]
MGP_C3HHeJ_G0028396	-0.341	0.000801	down	Ppcs	phosphopantothenate--cysteine ligase isoform 1 [Mus musculus]		MGP_C3HHeJ_G0020471	-0.4806	0.0121427	down	MGP_C3HHeJ_G0020471	mCG121637 [Mus musculus]
MGP_C3HHeJ_G0034016	-0.6099	0.000805	down	Cep126	centrosomal protein of 126 kDa isoform 1 [Mus musculus]		MGP_C3HHeJ_G0021058	-0.3773	0.0123009	down	4931414P19Rik	uncharacterized protein C14orf93 homolog precursor [Mus musculus]
MGP_C3HHeJ_G0029054	0.5195	0.000812	up	Prkag2	PRKAG2 isoform 2 [Pan troglodytes]		MGP_C3HHeJ_G0021583	-0.3347	0.0123332	down	Med30	mediator of RNA polymerase II transcription subunit 30 [Mus musculus]
MGP_C3HHeJ_G0023349	-0.873	0.000816	down	Apom	Apolipoprotein M [Mus musculus]		MGP_C3HHeJ_G0023302	1.1722	0.0122708	up	Notch4	Notch4 [Mus musculus]
MGP_C3HHeJ_G0025490	-0.4879	0.000818	down	Baz2b	uncharacterized protein LOC123613198 [Camelus bactrianus]		MGP_C3HHeJ_G0023630	0.773	0.0121648	up	Stap2	signal-transducing adaptor protein 2 isoform 1 [Mus musculus]
MGP_C3HHeJ_G0020376	0.2599	0.000821	up	Hnrnpa0	heterogeneous nuclear ribonucleoprotein A0 [Mus musculus]		MGP_C3HHeJ_G0023644	-0.3304	0.0122812	down	Ticam1	Ticam1 protein, partial [Mus musculus]
MGP_C3HHeJ_G0028610	0.6264	0.000821	up	Cep85	Ccdc21 protein [Mus musculus]		MGP_C3HHeJ_G0028937	-0.3541	0.0122303	down	Cptp	Gltpd1 protein [Mus musculus]
MGP_C3HHeJ_G0023051	-0.5793	0.000824	down	Igfals	mKIAA4111 protein, partial [Mus musculus]		MGP_C3HHeJ_G0030637	-0.6948	0.012089	down	Chl1	close homolog of L1, partial [Mus musculus]
MGP_C3HHeJ_G0024537	0.5644	0.000825	up	Slc3a2	unnamed protein product, partial [Mus musculus]		MGP_C3HHeJ_G0031038	-1.2796	0.012297	down	BC035044	mCG132537, partial [Mus musculus]
MGP_C3HHeJ_G0026432	0.522	0.000823	up	Snta1	syntrophin, acidic 1, isoform CRA_a, partial [Mus musculus]		MGP_C3HHeJ_G0033336	0.8624	0.012342	up	MGP_C3HHeJ_G0033336	putative tripartite motif-containing protein 61 [Mus musculus]
MGP_C3HHeJ_G0034697	-0.573	0.000823	down	Tex9	testis expressed gene 9, isoform CRA_a [Mus musculus]		MGP_C3HHeJ_G0034870	0.667	0.0122654	up	Cep63	centrosomal protein of 63 kDa isoform 6 [Mus musculus]
MGP_C3HHeJ_G0035674	1.9284	0.000822	up	Fgf16	Fibroblast growth factor 16, partial [Bos mutus]		MGP_C3HHeJ_G0025924	2.2729	0.0123529	up	Elf5	ETS-related transcription factor Elf-5 [Microtus ochrogaster]
MGP_C3HHeJ_G0019444	1.6874	0.000826	up	Agmo	alkylglycerol monooxygenase [Mus musculus]		MGP_C3HHeJ_G0017058	0.7459	0.0123645	up	Supv3l1	ATP-dependent RNA helicase SUPV3L1, mitochondrial isoform 2 [Mus musculus]
MGP_C3HHeJ_G0030743	0.6373	0.000832	up	Antxr1	PREDICTED: anthrax toxin receptor 1-like [Lipotes vexillifer]		MGP_C3HHeJ_G0029290	0.8418	0.0123789	up	Uchl1	Ubiquitin carboxyl-terminal hydrolase isozyme L1 [Pteropus alecto]
MGP_C3HHeJ_G0024022	-0.357	0.000836	down	Wdr55	WD repeat-containing protein 55 [Mus musculus]		MGP_C3HHeJ_G0000471	2.013	0.0123923	up	MGP_C3HHeJ_G0000471	mCG1042565, isoform CRA_a, partial [Mus musculus]
MGP_C3HHeJ_G0021984	-0.791	0.000847	down	Lrrk2	leucine-rich repeat serine/threonine-protein kinase 2 isoform X2 [Mus musculus]		MGP_C3HHeJ_G0034048	0.4355	0.0124113	up	Cep295	unnamed protein product [Mus musculus]
MGP_C3HHeJ_G0004761	-1.5935	0.000852	down	Gm4208	mCG146959 [Mus musculus]		MGP_C3HHeJ_G0025166	-0.4628	0.012428	down	Tmem203	transmembrane protein 203 [Ailuropoda melanoleuca]
MGP_C3HHeJ_G0019211	0.2696	0.000852	up	Cyth1	pleckstrin homology, Sec7 and coiled-coil domains 1, isoform CRA_b, partial [Mus musculus]		MGP_C3HHeJ_G0032721	-0.2121	0.01246	down	MGP_C3HHeJ_G0032721	mCG134114, isoform CRA_b, partial [Mus musculus]
MGP_C3HHeJ_G0025444	-0.8402	0.000853	down	MGP_C3HHeJ_G0025444	protein SCAI isoform X5 [Eptesicus fuscus]		MGP_C3HHeJ_G0020218	0.2652	0.0125211	up	Riok1	serine/threonine-protein kinase RIO1 [Mus musculus]
MGP_C3HHeJ_G0022493	0.4856	0.000858	up	MGP_C3HHeJ_G0022493	kalirin isoform 2 [Mus musculus]		MGP_C3HHeJ_G0020611	-0.5137	0.0125037	down	Tmem174	transmembrane protein 174 [Mus musculus]
MGP_C3HHeJ_G0018625	0.4283	0.000861	up	Mrm1	mitochondrial rRNA methyltransferase 1 homolog (S. cerevisiae), partial [Mus musculus]		MGP_C3HHeJ_G0021257	0.8252	0.0125035	up	Nkx3-1	homeobox protein Nkx-3.1 [Mus caroli]
MGP_C3HHeJ_G0022873	0.57	0.000861	up	Park2	unnamed protein product, partial [Mus musculus]		MGP_C3HHeJ_G0033171	-0.2118	0.0124896	down	Fgfr1	fibroblast growth factor receptor 1, isoform CRA_c, partial [Mus musculus]
MGP_C3HHeJ_G0026998	0.6288	0.000861	up	Lxn	latexin, isoform CRA_a [Mus musculus]		MGP_C3HHeJ_G0033898	-0.329	0.0125242	down	Map1lc3b	Unknown (protein for IMAGE:5149237), partial [Mus musculus]
MGP_C3HHeJ_G0024564	0.4489	0.000863	up	Asrgl1	isoaspartyl peptidase/L-asparaginase [Mus musculus]		MGP_C3HHeJ_G0031460	0.9394	0.0125373	up	Dmpk	myotonin-protein kinase isoform 5 [Mus musculus]
MGP_C3HHeJ_G0016374	1.1402	0.000866	up	Cacna1e	voltage-dependent R-type calcium channel subunit alpha-1E isoform X3 [Mus musculus]		MGP_C3HHeJ_G0021905	0.8005	0.0125935	up	Mpped1	metallophosphoesterase domain-containing protein 1 isoform 1 [Mus musculus]
MGP_C3HHeJ_G0005294	1.1626	0.000868	up	Gm26698	mCG147042 [Mus musculus]		MGP_C3HHeJ_G0028262	0.2439	0.0125997	up	Nrd1	NRD convertase, partial [Mus musculus]
MGP_C3HHeJ_G0036654	1.1633	0.00087	up	A530041M06Rik	NA		MGP_C3HHeJ_G0029769	0.2751	0.0126505	up	Clip1	CAP-Gly domain-containing linker protein 1 [Cricetulus griseus]
MGP_C3HHeJ_G0016623	-0.5146	0.000872	down	Sccpdh	mCG116204, partial [Mus musculus]		MGP_C3HHeJ_G0032010	-0.3546	0.0126424	down	Fancf	Fanconi anemia group F protein [Mus musculus]
MGP_C3HHeJ_G0018072	0.621	0.000873	up	Gpx3	glutathione peroxidase 3 [Mastomys coucha]		MGP_C3HHeJ_G0004908	-0.9876	0.012726	down	C730036E19Rik	mCG145603, partial [Mus musculus]
MGP_C3HHeJ_G0031585	0.568	0.000873	up	Cyp2s1	cytochrome P450, family 2, subfamily s, polypeptide 1, isoform CRA_a, partial [Mus musculus]		MGP_C3HHeJ_G0005731	-1.0522	0.0127707	down	AW112010	small secreted protein interferon-induced [Mus musculus]
MGP_C3HHeJ_G0022500	-0.5817	0.000879	down	Pdia5	protein disulfide-isomerase A5 [Microtus fortis]		MGP_C3HHeJ_G0006468	1.4533	0.0127573	up	Gm13056	NA
MGP_C3HHeJ_G0029281	-0.3456	0.000884	down	Ube2k	ubiquitin-conjugating enzyme E2 K isoform 3 [Homo sapiens]		MGP_C3HHeJ_G0015500	-0.6202	0.0127462	down	Gm16759	RIKEN cDNA 2300009A05 gene [Mus musculus]
MGP_C3HHeJ_G0028431	1.2033	0.000889	up	MGP_C3HHeJ_G0028431	succinyl-CoA:3-ketoacid coenzyme A transferase 2B, mitochondrial precursor [Mus musculus]		MGP_C3HHeJ_G0017506	0.7505	0.0127664	up	Ptprr	TPA: protein-tyrosine-phosphatase-gamma-37 [Mus musculus]
MGP_C3HHeJ_G0007232	0.6203	0.000896	up	Gm26578	uncharacterized protein LOC109702733 [Castor canadensis]		MGP_C3HHeJ_G0022591	-1.4461	0.0126923	down	Cd96	T-cell surface protein tactile precursor [Mus musculus]
MGP_C3HHeJ_G0024311	-2.4924	0.000898	down	Rnf165	E3 ubiquitin-protein ligase RNF165 [Microtus fortis]		MGP_C3HHeJ_G0023062	0.744	0.0127648	up	Telo2	Telo2 protein [Mus musculus]
MGP_C3HHeJ_G0029754	-0.404	0.000898	down	Orai1	unnamed protein product, partial [Mus musculus]		MGP_C3HHeJ_G0025472	1.5259	0.012736	up	Rprm	protein reprimo [Rattus norvegicus]
MGP_C3HHeJ_G0017654	-0.6132	0.000904	down	Mettl7b	Methyltransferase-like protein 7B, partial [Eudyptes pachyrhynchus]		MGP_C3HHeJ_G0029791	0.5124	0.0127473	up	Rilpl1	RIKEN cDNA 2900002H16, isoform CRA_a [Mus musculus]
MGP_C3HHeJ_G0021807	1.2888	0.000909	up	Slc16a8	monocarboxylate transporter 3 [Mus musculus]		MGP_C3HHeJ_G0033878	-0.4911	0.0127023	down	Cotl1	coactosin-like 1 (Dictyostelium), isoform CRA_b, partial [Mus musculus]
MGP_C3HHeJ_G0031322	-0.5769	0.000909	down	Clcn4	H(+)/Cl(-) exchange transporter 4 isoform X1 [Mesocricetus auratus]		MGP_C3HHeJ_G0001650	-0.9144	0.0128117	down	MGP_C3HHeJ_G0001650	NA
MGP_C3HHeJ_G0021080	0.408	0.000914	up	Ngdn	neuroguidin isoform X1 [Arvicanthis niloticus]		MGP_C3HHeJ_G0002805	3.2658	0.0127953	up	1700025N21Rik	mCG142125 [Mus musculus]
MGP_C3HHeJ_G0027535	-0.9662	0.000915	down	Abcd3	ATP-binding cassette, sub-family D (ALD), member 3, isoform CRA_b, partial [Mus musculus]		MGP_C3HHeJ_G0016307	0.4978	0.0128152	up	5730559C18Rik	innate immunity activator protein isoform 3 [Mus musculus]
MGP_C3HHeJ_G0016401	-1.4433	0.00092	down	Astn1	Astrotactin-1 [Galemys pyrenaicus]		MGP_C3HHeJ_G0026573	-0.4702	0.0128149	down	Pigt	GPI transamidase component PIG-T isoform 4 [Mus musculus]
MGP_C3HHeJ_G0027656	4.6055	0.00092	up	Clca4b	calcium-activated chloride channel regulator 4 precursor [Mus musculus]		MGP_C3HHeJ_G0005861	1.2458	0.0128496	up	Haglr	unnamed protein product [Mus musculus]
MGP_C3HHeJ_G0024517	-0.2816	0.000923	down	Stip1	stress-induced-phosphoprotein 1 isoform X1 [Canis lupus dingo]		MGP_C3HHeJ_G0021837	-2.0692	0.0128459	down	Cacna1i	CACNA1I splicing variant b delta 33, partial [Rattus norvegicus]
MGP_C3HHeJ_G0003351	2.1905	0.000928	up	Gm16090	Dsg2 protein, partial [Mus musculus]		MGP_C3HHeJ_G0023246	1.1543	0.0128588	up	MGP_C3HHeJ_G0023246	olfactory receptor GA_x5J8B7TQSKC-412-5, partial [Mus musculus]
MGP_C3HHeJ_G0029677	1.3155	0.000931	up	Srrm4	serine/arginine repetitive matrix protein 4 [Mus musculus]		MGP_C3HHeJ_G0018904	0.6689	0.0128847	up	P3h4	endoplasmic reticulum protein SC65 isoform 2 precursor [Mus musculus]
MGP_C3HHeJ_G0024880	0.5208	0.000938	up	Hps1	unnamed protein product [Mus musculus]		MGP_C3HHeJ_G0023364	-0.7346	0.0129003	down	H2-Q4	mCG142047, isoform CRA_b [Mus musculus]
MGP_C3HHeJ_G0032973	-0.5009	0.000938	down	Phlda2	pleckstrin homology-like domain family A member 2 [Mus musculus]		MGP_C3HHeJ_G0019907	0.4582	0.0129221	up	Jag2	jagged2 [Mus musculus]
MGP_C3HHeJ_G0027477	1.4717	0.000941	up	Psrc1	Psrc1 protein [Mus musculus]		MGP_C3HHeJ_G0020230	0.2439	0.0129412	up	Pak1ip1	PAK1 interacting protein 1, isoform CRA_b [Mus musculus]
MGP_C3HHeJ_G0003408	-0.5604	0.000944	down	Emx2os	uncharacterized protein LOC116101477 [Mastomys coucha]		MGP_C3HHeJ_G0006458	2.4366	0.0129984	up	2700016F22Rik	mCG148344 [Mus musculus]
MGP_C3HHeJ_G0020211	-0.3014	0.000953	down	Fars2	phenylalanine--tRNA ligase, mitochondrial isoform 1 [Mus musculus]		MGP_C3HHeJ_G0027334	0.8614	0.013032	up	Nudt17	mCG14855, isoform CRA_a [Mus musculus]
MGP_C3HHeJ_G0021601	-0.7574	0.000955	down	Slc22a22	solute carrier family 22 member 22 [Mus musculus]		MGP_C3HHeJ_G0020347	1.3049	0.013065	up	Prr7	proline-rich protein 7 [Mus musculus]
MGP_C3HHeJ_G0027073	-1.1319	0.000965	down	Dclk2	serine/threonine-protein kinase DCLK2 isoform X11 [Mus musculus]		MGP_C3HHeJ_G0030634	-1.1287	0.0130988	down	Il5ra	interleukin-5 receptor subunit alpha precursor [Mus musculus]
MGP_C3HHeJ_G0026992	-0.5546	0.000966	down	Veph1	unnamed protein product [Mus musculus]		MGP_C3HHeJ_G0031201	-0.9952	0.0131323	down	Mansc4	mCG7103, partial [Mus musculus]
MGP_C3HHeJ_G0020950	-0.3375	0.000971	down	Cgrrf1	Cgrrf1 protein [Rattus norvegicus]		MGP_C3HHeJ_G0005826	1.2669	0.0132034	up	Gm13470	NA
MGP_C3HHeJ_G0005185	-1.1619	0.000973	down	Lhx1os	mCG145244, partial [Mus musculus]		MGP_C3HHeJ_G0018162	-0.2534	0.0132197	down	Med9	mediator of RNA polymerase II transcription subunit 9 [Mus musculus]
MGP_C3HHeJ_G0024286	-2.1178	0.000974	down	Mro	protein maestro isoform 4 [Mus musculus]		MGP_C3HHeJ_G0022958	0.6467	0.0131815	up	Zfp948	zinc finger protein 948 [Mus musculus]
MGP_C3HHeJ_G0000129	-5.2993	0.000975	down	Igkv4-91	immunoglobulin light chain variable region, partial [Mus musculus]		MGP_C3HHeJ_G0027696	0.9431	0.0131771	up	St6galnac5	RecName: Full=Alpha-N-acetylgalactosaminide alpha-2,6-sialyltransferase 5; AltName: Full=GD1 alpha synthase; AltName: Full=GalNAc alpha-2,6-sialyltransferase V; AltName: Full=ST6GalNAc V; Short=ST6GalNAcV; AltName: Full=Sialyltransferase 7E; Short=SIAT7-E [Mus musculus]
MGP_C3HHeJ_G0033813	-0.3953	0.000983	down	Cog4	component of oligomeric golgi complex 4 [Pipistrellus kuhlii]		MGP_C3HHeJ_G0027970	-1.5916	0.0132066	down	Nr4a3	nuclear receptor subfamily 4 group A member 3 isoform 2 [Mus musculus]
MGP_C3HHeJ_G0019998	-0.3489	0.000986	down	Mplkip	M-phase-specific PLK1-interacting protein [Mus musculus]		MGP_C3HHeJ_G0030403	-1.0091	0.0132174	down	Gimap7	GTPase, IMAP family member 7 [Mus musculus]
MGP_C3HHeJ_G0018466	-0.6365	0.000989	down	Tlcd2	RIKEN cDNA 2010305C02, isoform CRA_d [Mus musculus]		MGP_C3HHeJ_G0033136	-1.0389	0.0131959	down	Ckap2	cytoskeleton-associated protein 2 [Mus musculus]
MGP_C3HHeJ_G0034147	-0.9961	0.000989	down	Tmem205	transmembrane protein 205 isoform X1 [Mus caroli]		MGP_C3HHeJ_G0033493	0.5589	0.013236	up	Lsm6	mCG7981, isoform CRA_b, partial [Mus musculus]
MGP_C3HHeJ_G0029503	-0.4387	0.000991	down	Klhl8	kelch-like protein 8 isoform X3 [Mesocricetus auratus]		MGP_C3HHeJ_G0019055	1.1729	0.0132712	up	Cd79b	B-cell antigen receptor complex-associated protein beta chain isoform X1 [Mastomys coucha]
MGP_C3HHeJ_G0019191	0.5956	0.000993	up	Srsf2	Serine/Arginine-Rich Splicing Factor 2 [Manis pentadactyla]		MGP_C3HHeJ_G0033664	-0.4652	0.0132788	down	Katnb1	katanin p80 WD40 repeat-containing subunit B1 [Mus musculus]
MGP_C3HHeJ_G0020213	1.2401	0.000995	up	F13a1	coagulation factor XIII, A1 subunit, isoform CRA_c, partial [Mus musculus]		MGP_C3HHeJ_G0020383	0.6201	0.0133059	up	Rmi1	recQ-mediated genome instability protein 1 [Mus musculus]
MGP_C3HHeJ_G0001364	4.2248	0.000997	up	MGP_C3HHeJ_G0001364	NA		MGP_C3HHeJ_G0029378	-0.4295	0.0133215	down	Ugt2b36	unnamed protein product, partial [Mus musculus]
MGP_C3HHeJ_G0031752	-1.5026	0.000998	down	Cd22	CD22 antigen, isoform CRA_b [Mus musculus]		MGP_C3HHeJ_G0030181	1.482	0.0133228	up	Ptprz1	phosphacan short isoform [Mus musculus]
MGP_C3HHeJ_G0022971	-0.4576	0.00100226	down	Zfp944	uncharacterized protein LOC319615 isoform X1 [Mus musculus]		MGP_C3HHeJ_G0004595	4.9612	0.0133919	up	Gm28959	NA
MGP_C3HHeJ_G0031931	-0.6265	0.00100493	down	Dhdh	Dhdh protein [Mus musculus]		MGP_C3HHeJ_G0023113	-0.4524	0.0134104	down	Nme4	unnamed protein product [Mus musculus]
MGP_C3HHeJ_G0020828	-0.3866	0.00101012	down	Ccdc66	coiled-coil domain-containing protein 66 [Mus musculus]		MGP_C3HHeJ_G0024444	0.5672	0.0133641	up	Efemp2	EGF-containing fibulin-like extracellular matrix protein 2 isoform 3 precursor [Rattus norvegicus]
MGP_C3HHeJ_G0020278	-0.7378	0.00101438	down	Wnk2	serine/threonine-protein kinase WNK2 isoform X28 [Mus musculus]		MGP_C3HHeJ_G0027597	-0.5033	0.0134189	down	MGP_C3HHeJ_G0027597	rho guanine nucleotide exchange factor 38 isoform 2 [Mus musculus]
MGP_C3HHeJ_G0009861	-2.8765	0.00102146	down	MGP_C3HHeJ_G0009861	mCG18547, partial [Mus musculus]		MGP_C3HHeJ_G0028105	0.6548	0.0134065	up	Adamtsl1	ADAMTS-like protein 1, partial [Microtus ochrogaster]
MGP_C3HHeJ_G0022886	0.5596	0.00103136	up	Acat3	mCG16687, isoform CRA_d [Mus musculus]		MGP_C3HHeJ_G0028742	0.8197	0.0133945	up	Clcnka	chloride channel protein ClC-Ka [Mus musculus]
MGP_C3HHeJ_G0024145	-0.4611	0.00103075	down	Cdo1	cysteine dioxygenase type 1 [Mus musculus]		MGP_C3HHeJ_G0032139	-0.4908	0.0134133	down	MGP_C3HHeJ_G0032139	Protein FAM103A1 [Pteropus alecto]
MGP_C3HHeJ_G0032556	0.6179	0.00103048	up	Adm	ADM [Mastomys coucha]		MGP_C3HHeJ_G0036559	2.4507	0.0133556	up	C030013C21Rik	NA
MGP_C3HHeJ_G0018033	-0.5525	0.00103344	down	Skp1a	S-phase kinase-associated protein 1 isoform X1 [Rattus norvegicus]		MGP_C3HHeJ_G0006190	-0.9995	0.0134796	down	AI504432	unnamed protein product [Mus musculus]
MGP_C3HHeJ_G0018335	-4.0188	0.00103857	down	MGP_C3HHeJ_G0018335	macrophage galactose N-acetyl-galactosamine specific lectin 2 isoform X5 [Mus musculus]		MGP_C3HHeJ_G0015069	0.636	0.0135035	up	1810021B22Rik	mCG144545, partial [Mus musculus]
MGP_C3HHeJ_G0032820	-0.6333	0.00103984	down	Uros	uroporphyrinogen-III synthase isoform X1 [Mus pahari]		MGP_C3HHeJ_G0022700	0.581	0.0134684	up	Jam2	junctional adhesion molecule B precursor [Mus musculus]
MGP_C3HHeJ_G0035632	4.2791	0.00103959	up	Gm20489	Ab2-183 [Rattus norvegicus]		MGP_C3HHeJ_G0022701	0.5154	0.013453	up	Atp5j	ATP synthase-coupling factor 6, mitochondrial isoform X2 [Rattus norvegicus]
MGP_C3HHeJ_G0021233	-0.5289	0.00104112	down	Ephx2	bifunctional epoxide hydrolase 2 isoform a [Mus musculus]		MGP_C3HHeJ_G0028356	0.7208	0.0135058	up	Ipo13	mKIAA0724 protein, partial [Mus musculus]
MGP_C3HHeJ_G0000644	0.872	0.0010471	up	MGP_C3HHeJ_G0000644	NA		MGP_C3HHeJ_G0029793	0.5185	0.0135069	up	Ddx55	ATP-dependent RNA helicase DDX55 isoform X1 [Mus musculus]
MGP_C3HHeJ_G0030536	-0.3643	0.00104761	down	Adipor2	adiponectin receptor 2, isoform CRA_b, partial [Mus musculus]		MGP_C3HHeJ_G0032154	-0.3947	0.0134767	down	Stard5	stAR-related lipid transfer protein 5 isoform X2 [Oryctolagus cuniculus]
MGP_C3HHeJ_G0030767	-0.7332	0.00105034	down	Nat8f2	N-acetyltransferase family 8 member 2 [Mus musculus]		MGP_C3HHeJ_G0034937	-0.2468	0.0134562	down	Cyb561d2	cytochrome b561 domain-containing protein 2 isoform X1 [Arvicola amphibius]
MGP_C3HHeJ_G0032258	-0.2918	0.00105348	down	Spcs2	signal peptidase complex subunit 2 [Mastomys coucha]		MGP_C3HHeJ_G0017039	0.5084	0.0135234	up	Pald1	paladin isoform 1 [Mus musculus]
MGP_C3HHeJ_G0019720	1.1125	0.00105639	up	Ngb	neuroglobin isoform 2 [Mus musculus]		MGP_C3HHeJ_G0004893	1.1098	0.0136501	up	Gm19705	mCG1026215, partial [Mus musculus]
MGP_C3HHeJ_G0035828	-0.6348	0.00105708	down	Ammecr1	nuclear protein AMMECR1 [Mus musculus]		MGP_C3HHeJ_G0018100	0.877	0.0136552	up	Zfp692	Zinc finger protein 692 [Mus musculus]
MGP_C3HHeJ_G0035613	-0.3506	0.00106189	down	Pja1	E3 ubiquitin-protein ligase Praja-1 isoform X2 [Mus musculus]		MGP_C3HHeJ_G0020258	-0.6452	0.0136154	down	Atxn1	ataxin 1, partial [Mus musculus]
MGP_C3HHeJ_G0000815	0.953	0.00108295	up	MGP_C3HHeJ_G0000815	NA		MGP_C3HHeJ_G0021893	-0.4815	0.0135888	down	Rrp7a	putative ribosomal RNA-processing protein 7 homolog B [Microtus ochrogaster]
MGP_C3HHeJ_G0031395	0.2829	0.00108211	up	Gltscr2	unnamed protein product, partial [Mus musculus]		MGP_C3HHeJ_G0022306	0.4051	0.0136393	up	Hic2	mKIAA1020 protein, partial [Mus musculus]
MGP_C3HHeJ_G0024328	0.3685	0.00108511	up	Pqlc1	PQ-loop repeat-containing protein 1 [Microtus ochrogaster]		MGP_C3HHeJ_G0028269	-0.4006	0.0136217	down	Cdkn2c	cyclin-dependent kinase inhibitor 2C (p18, inhibits CDK4), isoform CRA_b, partial [Mus musculus]
MGP_C3HHeJ_G0031139	0.638	0.00108665	up	Ptpro	protein tyrosine phosphatase, receptor type, O [Mus musculus]		MGP_C3HHeJ_G0030282	0.3909	0.0135977	up	Ubn2	mKIAA2030 protein, partial [Mus musculus]
MGP_C3HHeJ_G0026709	0.9695	0.0010908	up	Gata5	transcription factor GATA-5 [Mus musculus]		MGP_C3HHeJ_G0031901	0.6765	0.0136509	up	Rras	Harvey rat sarcoma oncogene, subgroup R, partial [Mus musculus]
MGP_C3HHeJ_G0005568	-0.785	0.00109186	down	4632428C04Rik	mCG1050907 [Mus musculus]		MGP_C3HHeJ_G0034248	0.8123	0.0135717	up	Msantd2	myb/SANT-like DNA-binding domain-containing protein 2 [Mus musculus]
MGP_C3HHeJ_G0035425	-1.5543	0.0011053	down	Fgf13	fibroblast growth factor 13, partial [Homo sapiens]		MGP_C3HHeJ_G0018148	0.5643	0.013686	up	Wnt9a	protein Wnt-9a precursor [Rattus norvegicus]
MGP_C3HHeJ_G0005516	-0.8811	0.00110647	down	MGP_C3HHeJ_G0005516	mCG145469, partial [Mus musculus]		MGP_C3HHeJ_G0017465	1.2916	0.0137222	up	Alx1	ALX homeobox protein 1 [Mus musculus]
MGP_C3HHeJ_G0034564	0.719	0.00110912	up	Sema7a	semaphorin-7A precursor [Mus musculus]		MGP_C3HHeJ_G0018801	-0.9785	0.0137153	down	Arl5c	ADP-ribosylation factor-like 5C, isoform CRA_a, partial [Mus musculus]
MGP_C3HHeJ_G0032670	1.8179	0.0011113	up	Gsg1l	germ cell-specific gene 1-like protein isoform X1 [Peromyscus maniculatus bairdii]		MGP_C3HHeJ_G0020855	0.8684	0.0137319	up	Stab1	stabilin-1 isoform X3 [Mus musculus]
MGP_C3HHeJ_G0019185	0.8999	0.00111409	up	1810032O08Rik	RIKEN cDNA 1810032O08, isoform CRA_a, partial [Mus musculus]		MGP_C3HHeJ_G0021178	1.4704	0.013752	up	Tnfrsf19	TAJ-alpha long [Mus musculus]
MGP_C3HHeJ_G0015898	-0.5792	0.0011168	down	Pecr	peroxisomal trans-2-enoyl-CoA reductase, isoform CRA_a, partial [Mus musculus]		MGP_C3HHeJ_G0027572	-0.7995	0.0137575	down	Lrit3	leucine-rich repeat, immunoglobulin-like domain and transmembrane domain-containing protein 3 precursor [Mus musculus]
MGP_C3HHeJ_G0029258	-1.5078	0.00111674	down	Pcdh7	protocadherin 7 isoform 4, partial [Mus musculus]		MGP_C3HHeJ_G0010906	-0.7156	0.0138044	down	MGP_C3HHeJ_G0010906	glyceraldehyde-3-phosphate dehydrogenase [Myotis myotis]
MGP_C3HHeJ_G0024399	0.9804	0.00112335	up	2010003K11Rik	uncharacterized protein C11orf86 homolog [Mus musculus]		MGP_C3HHeJ_G0016121	-0.6772	0.0138253	down	St8sia4	CMP-N-acetylneuraminate-poly-alpha-2,8-sialyltransferase isoform X2 [Mus musculus]
MGP_C3HHeJ_G0025947	0.6458	0.00113023	up	Wt1	Wilms tumor protein isoform X5 [Mus pahari]		MGP_C3HHeJ_G0016818	0.292	0.0138173	up	Ahi1	jouberin isoform 1 [Mus musculus]
MGP_C3HHeJ_G0006393	0.7839	0.00113604	up	0610043K17Rik	mCG144801, partial [Mus musculus]		MGP_C3HHeJ_G0018815	0.6133	0.013806	up	Mien1	migration and invasion enhancer 1 [Mus musculus]
MGP_C3HHeJ_G0018614	1.4975	0.00113619	up	Wfdc21	protein Wfdc21 precursor [Mus musculus]		MGP_C3HHeJ_G0021001	-0.2719	0.0138365	down	Osgep	RecName: Full=tRNA N6-adenosine threonylcarbamoyltransferase; AltName: Full=N6-L-threonylcarbamoyladenine synthase; Short=t(6)A synthase; AltName: Full=O-sialoglycoprotein endopeptidase; AltName: Full=t(6)A37 threonylcarbamoyladenosine biosynthesis protein Osgep; AltName: Full=tRNA threonylcarbamoyladenosine biosynthesis protein Osgep [Mus musculus]
MGP_C3HHeJ_G0017464	-0.6222	0.00113957	down	Rassf9	ras association domain-containing protein 9 [Mus musculus]		MGP_C3HHeJ_G0029263	-0.2564	0.013832	down	0610040J01Rik	RIKEN cDNA 0610040J01, isoform CRA_b, partial [Mus musculus]
MGP_C3HHeJ_G0033570	0.7754	0.00114101	up	Junb	transcription factor JunB [Mus musculus]		MGP_C3HHeJ_G0030980	-0.2504	0.013819	down	Cops7a	COP9 (constitutive photomorphogenic) homolog, subunit 7a (Arabidopsis thaliana), isoform CRA_b, partial [Mus musculus]
MGP_C3HHeJ_G0025549	-0.3723	0.00114433	down	Mettl8	Mettl8 protein [Mus musculus]		MGP_C3HHeJ_G0034836	-0.5504	0.0138687	down	Nmnat3	nicotinamide/nicotinic acid mononucleotide adenylyltransferase 3 isoform a [Mus musculus]
MGP_C3HHeJ_G0027049	1.3824	0.00116986	up	Fga	fibrinogen, alpha polypeptide, isoform CRA_a [Mus musculus]		MGP_C3HHeJ_G0020111	-0.3229	0.0139214	down	Hfe	hereditary haemochromatosis homolog [Mus musculus]
MGP_C3HHeJ_G0022902	0.4134	0.00117575	up	Tbp	TATA box binding protein [Mus musculus]		MGP_C3HHeJ_G0023290	-0.6456	0.0139165	down	Tap2	TAP2 [Mus musculus]
MGP_C3HHeJ_G0017732	0.4315	0.00117732	up	Tbc1d10a	TBC1 domain family member 10A isoform X1 [Manis javanica]		MGP_C3HHeJ_G0033406	-0.2325	0.0139085	down	Pgpep1	pyroglutamyl-peptidase 1 [Mus musculus]
MGP_C3HHeJ_G0001926	0.5107	0.00118088	up	MGP_C3HHeJ_G0001926	NA		MGP_C3HHeJ_G0027294	-0.4485	0.0139358	down	Mcl1	induced myeloid leukemia cell differentiation protein Mcl-1 homolog [Mus musculus]
MGP_C3HHeJ_G0004131	1.423	0.00118836	up	2900089D17Rik	mCG147689 [Mus musculus]		MGP_C3HHeJ_G0026046	-0.2199	0.0139874	down	Bahd1	bromo adjacent homology domain-containing 1 protein isoform X3 [Mus musculus]
MGP_C3HHeJ_G0000143	-2.8247	0.00118983	down	Igkv14-111	unnamed protein product, partial [Mus musculus]		MGP_C3HHeJ_G0033450	1.6285	0.0140458	up	Insl3	RecName: Full=Insulin-like 3; AltName: Full=Leydig insulin-like peptide; Short=Ley-I-L; AltName: Full=Relaxin-like factor; Contains: RecName: Full=Insulin-like 3 B chain; Contains: RecName: Full=Insulin-like 3 A chain; Flags: Precursor [Mus musculus]
MGP_C3HHeJ_G0016611	-0.7074	0.00119333	down	1700016C15Rik	uncharacterized protein C1orf100 homolog [Mus musculus]		MGP_C3HHeJ_G0015843	0.2159	0.014057	up	Wdr12	unnamed protein product, partial [Mus musculus]
MGP_C3HHeJ_G0018288	-1.8473	0.001194	down	Dnah2	dynein heavy chain 2, axonemal isoform X1 [Mus musculus]		MGP_C3HHeJ_G0031877	0.4465	0.0141043	up	Napsa	napsin A aspartic peptidase, isoform CRA_b, partial [Mus musculus]
MGP_C3HHeJ_G0027949	-2.647	0.00119401	down	Ccdc180	coiled-coil domain-containing protein 180 isoform X4 [Mus musculus]		MGP_C3HHeJ_G0029127	0.5055	0.014119	up	Slc4a1ap	solute carrier family 4 (anion exchanger), member 1, adaptor protein, isoform CRA_b, partial [Mus musculus]
MGP_C3HHeJ_G0025195	2.0295	0.00119718	up	Fcna	ficolin-1 precursor [Mus musculus]		MGP_C3HHeJ_G0028026	0.8174	0.0141474	up	Lpar1	lysophosphatidic acid receptor 1 isoform 1 [Mus musculus]
MGP_C3HHeJ_G0021717	0.9933	0.00119845	up	Parp10	Plec1 protein, partial [Mus musculus]		MGP_C3HHeJ_G0028406	0.5426	0.0141489	up	Scmh1	polycomb protein SCMH1 isoform 2 [Mus musculus]
MGP_C3HHeJ_G0026160	1.0474	0.00120633	up	Hdc	histidine decarboxylase [Mus musculus]		MGP_C3HHeJ_G0021509	-0.3894	0.014178	down	Cmbl	carboxymethylenebutenolidase homolog [Mus musculus]
MGP_C3HHeJ_G0018268	0.3973	0.00120951	up	Borcs6	BLOC-1-related complex subunit 6 [Mus musculus]		MGP_C3HHeJ_G0015225	-0.429	0.0141943	down	MGP_C3HHeJ_G0015225	unnamed protein product [Mus musculus]
MGP_C3HHeJ_G0022990	1.3817	0.00120908	up	Cldn9	claudin-9 [Rattus norvegicus]		MGP_C3HHeJ_G0002793	-0.39	0.0142108	down	Gm15343	hypothetical protein GHT09_014547 [Marmota monax]
MGP_C3HHeJ_G0005696	0.6751	0.00121518	up	Epb41l4aos	mCG121507 [Mus musculus]		MGP_C3HHeJ_G0017781	1.0346	0.0142441	up	Nacad	NAC-alpha domain-containing protein 1 isoform X1 [Mus musculus]
MGP_C3HHeJ_G0030841	-0.8624	0.00123837	down	Ctnna2	CTNNA2 isoform 5 [Pan troglodytes]		MGP_C3HHeJ_G0021747	-0.394	0.0142332	down	Mfsd3	major facilitator superfamily domain-containing protein 3 [Mus musculus]
MGP_C3HHeJ_G0020471	0.617	0.00124442	up	MGP_C3HHeJ_G0020471	mCG121637 [Mus musculus]		MGP_C3HHeJ_G0023271	0.7329	0.0142461	up	Pfdn6	prefoldin subunit 6, isoform CRA_a [Homo sapiens]
MGP_C3HHeJ_G0021896	-0.395	0.00125303	down	A4galt	lactosylceramide 4-alpha-galactosyltransferase isoform X1 [Mus musculus]		MGP_C3HHeJ_G0035628	1.0585	0.014318	up	Slc7a3	cationic amino acid transporter 3 [Mus musculus]
MGP_C3HHeJ_G0033449	0.6675	0.00125539	up	Jak3	mCG10367, isoform CRA_c, partial [Mus musculus]		MGP_C3HHeJ_G0010605	-1.3081	0.0143412	down	MGP_C3HHeJ_G0010605	interferon-gamma-inducible p47 GTPase [Mus musculus]
MGP_C3HHeJ_G0030781	-0.3174	0.00126166	down	Sfxn5	sideroflexin 5, isoform CRA_b, partial [Mus musculus]		MGP_C3HHeJ_G0029860	-0.4314	0.0143335	down	Wbscr27	methyltransferase-like protein 27 isoform X1 [Mus musculus]
MGP_C3HHeJ_G0016943	0.6163	0.00126287	up	Foxo3	Foxo3 protein, partial [Mus musculus]		MGP_C3HHeJ_G0015429	-0.3405	0.0144004	down	MGP_C3HHeJ_G0015429	mCG23188, isoform CRA_b, partial [Mus musculus]
MGP_C3HHeJ_G0017961	1.7468	0.00127924	up	Irgm1	immunity-related GTPase family M protein 1 isoform 1 [Mus musculus]		MGP_C3HHeJ_G0023748	-0.5625	0.0144171	down	MGP_C3HHeJ_G0023748	F-box only protein 34 isoform X2 [Mus musculus]
MGP_C3HHeJ_G0015940	0.5321	0.0012882	up	Cnppd1	1810031K17Rik protein [Mus musculus]		MGP_C3HHeJ_G0025909	0.3197	0.0144169	up	B230118H07Rik	RIKEN cDNA B230118H07, isoform CRA_c, partial [Mus musculus]
MGP_C3HHeJ_G0023596	-0.2996	0.00129342	down	Nfya	nuclear transcription factor Y, alpha, isoform CRA_c [Homo sapiens]		MGP_C3HHeJ_G0030763	0.3732	0.0143705	up	Dusp11	unnamed protein product, partial [Mus musculus]
MGP_C3HHeJ_G0028873	0.7603	0.00130184	up	Plekhg5	pleckstrin homology domain-containing family G member 5 isoform 1 [Mus musculus]		MGP_C3HHeJ_G0033418	0.9006	0.0144003	up	Arrdc2	arrestin domain containing 2, isoform CRA_b, partial [Mus musculus]
MGP_C3HHeJ_G0034131	0.4764	0.00130542	up	Slc44a2	choline transporter-like protein 2 isoform 3 [Mus musculus]		MGP_C3HHeJ_G0035381	-0.473	0.0143957	down	Stk26	serine/threonine-protein kinase 26 [Mus caroli]
MGP_C3HHeJ_G0026167	0.4123	0.00131337	up	Blvra	biliverdin reductase A isoform X1 [Mus musculus]		MGP_C3HHeJ_G0012543	-1.1779	0.014472	down	MGP_C3HHeJ_G0012543	putative elongation factor 1-alpha-like 3 [Enhydra lutris kenyoni]
MGP_C3HHeJ_G0021109	-0.2646	0.00132435	down	Dhrs1	dehydrogenase/reductase (SDR family) member 1, isoform CRA_b, partial [Mus musculus]		MGP_C3HHeJ_G0003252	0.6009	0.0144969	up	Gm4524	NA
MGP_C3HHeJ_G0001369	-3.4658	0.00132564	down	MGP_C3HHeJ_G0001369	NA		MGP_C3HHeJ_G0030104	0.464	0.0145303	up	Fry	uncharacterized protein LOC128120504 [Peromyscus californicus insignis]
MGP_C3HHeJ_G0033737	0.466	0.00133111	up	Fam65a	mKIAA1930 protein, partial [Mus musculus]		MGP_C3HHeJ_G0036123	2.3888	0.0145272	up	MGP_C3HHeJ_G0036123	unnamed protein product [Mus musculus]
MGP_C3HHeJ_G0031159	-0.933	0.00133417	down	Slco1a4	ERV-BabFcenv provirus ancestral Env polyprotein-like [Grammomys surdaster]		MGP_C3HHeJ_G0003352	0.8167	0.0145569	up	4930426D05Rik	kelch-like protein 14 isoform X1 [Ailuropoda melanoleuca]
MGP_C3HHeJ_G0035897	-0.5663	0.00133744	down	Map3k15	mitogen-activated protein kinase kinase kinase 15 [Mus musculus]		MGP_C3HHeJ_G0015318	0.8666	0.0145503	up	Gm12655	mCG1043585, partial [Mus musculus]
MGP_C3HHeJ_G0015738	-1.6594	0.00134089	down	Il1rl1	T1 protein precursor [Mus musculus]		MGP_C3HHeJ_G0024377	-0.9526	0.0146375	down	BC021614	glutathione S-transferase P-like isoform 1 [Mus musculus]
MGP_C3HHeJ_G0033317	-0.6271	0.00134087	down	Aadat	kynurenine/alpha-aminoadipate aminotransferase, mitochondrial [Mus musculus]		MGP_C3HHeJ_G0033913	0.5238	0.0146335	up	Ctu2	RIKEN cDNA 2310061F22 [Mus musculus]
MGP_C3HHeJ_G0035121	1.534	0.00134424	up	Entpd3	unnamed protein product [Mus musculus]		MGP_C3HHeJ_G0019841	-0.4144	0.0146937	down	Bcl11b	B-cell lymphoma/leukemia 11B isoform c [Mus musculus]
MGP_C3HHeJ_G0039833	-1.8648	0.00134647	down	MGP_C3HHeJ_G0039833	AI747699 protein [Mus musculus]		MGP_C3HHeJ_G0032162	-0.4654	0.014688	down	Arnt2	aryl hydrocarbon receptor nuclear translocator 2, partial [Rattus norvegicus]
MGP_C3HHeJ_G0020982	-1.0928	0.00134799	down	Tlr11	Toll-like receptor 11 [Mus musculus]		MGP_C3HHeJ_G0025900	-0.4861	0.0147549	down	Accs	1-aminocyclopropane-1-carboxylate synthase-like protein 1 isoform a [Mus musculus]
MGP_C3HHeJ_G0026963	-1.0131	0.00135159	down	Igsf10	immunoglobulin superfamily member 10 precursor [Mus musculus]		MGP_C3HHeJ_G0027941	0.2919	0.0147765	up	Trmt10b	tRNA methyltransferase 10 homolog B isoform X3 [Mus pahari]
MGP_C3HHeJ_G0033878	0.6315	0.00135407	up	Cotl1	coactosin-like 1 (Dictyostelium), isoform CRA_b, partial [Mus musculus]		MGP_C3HHeJ_G0026186	0.6425	0.0148136	up	Nphp1	nephrocystin-1 isoform e [Mus musculus]
MGP_C3HHeJ_G0021071	1.3462	0.00135609	up	Gm20521	hypothetical protein FD754_022093, partial [Muntiacus muntjak]		MGP_C3HHeJ_G0026784	1.4167	0.014828	up	Ralyl	RNA-binding Raly-like protein isoform 2 [Rattus norvegicus]
MGP_C3HHeJ_G0032248	-0.5241	0.00135689	down	Serpinh1	serpin H1 precursor [Mus musculus]		MGP_C3HHeJ_G0033533	0.9197	0.0148507	up	2210011C24Rik	uncharacterized protein MISP3 [Mus musculus]
MGP_C3HHeJ_G0003910	4.0974	0.00136854	up	Gm13054	natriuretic peptides A [Mus pahari]		MGP_C3HHeJ_G0035656	1.6571	0.0148532	up	Dmrtc1a	doublesex- and mab-3-related transcription factor C1 isoform c [Mus musculus]
MGP_C3HHeJ_G0023119	1.0609	0.00137055	up	Rgs11	LOW QUALITY PROTEIN: regulator of G-protein signaling 11 [Mus caroli]		MGP_C3HHeJ_G0024326	0.4366	0.0148938	up	Txnl4a	thioredoxin like 4A [Homo sapiens]
MGP_C3HHeJ_G0021775	0.5475	0.00137356	up	Ift27	intraflagellar transport protein 27 homolog [Mus musculus]		MGP_C3HHeJ_G0030989	-0.3565	0.0148829	down	Gapdh	glyceraldehyde-3-phosphate dehydrogenase isoform 3 [Mus musculus]
MGP_C3HHeJ_G0001155	1.9957	0.00137689	up	MGP_C3HHeJ_G0001155	NA		MGP_C3HHeJ_G0026469	-0.5682	0.0149137	down	6430550D23Rik	uncharacterized protein C20orf173 homolog isoform 3 [Mus musculus]
MGP_C3HHeJ_G0029676	0.7802	0.00137959	up	Hspb8	heat shock 22kDa protein 8, partial [Niviventer excelsior]		MGP_C3HHeJ_G0024311	1.8579	0.0149398	up	Rnf165	E3 ubiquitin-protein ligase RNF165 [Microtus fortis]
MGP_C3HHeJ_G0031042	-3.0754	0.00137871	down	Clec2e	C-type lectin domain family 2 member E [Mus musculus]		MGP_C3HHeJ_G0032689	0.6189	0.0149438	up	Sult1a1	sulfotransferase 1A1 isoform 1 [Mus musculus]
MGP_C3HHeJ_G0031176	0.344	0.00138527	up	C2cd5	unnamed protein product, partial [Mus musculus]		MGP_C3HHeJ_G0003394	-0.4663	0.0150007	down	1700018L02Rik	GTP:AMP phosphotransferase AK3, mitochondrial isoform X2 [Phodopus roborovskii]
MGP_C3HHeJ_G0004521	1.0372	0.00138998	up	Fbxl12os	zinc finger protein 121-like [Arvicola amphibius]		MGP_C3HHeJ_G0019539	-0.9002	0.0150744	down	Gm9887	unnamed protein product, partial [Mus musculus]
MGP_C3HHeJ_G0000711	0.8247	0.00140026	up	MGP_C3HHeJ_G0000711	NA		MGP_C3HHeJ_G0020359	0.3585	0.0150813	up	Pcbd2	pterin-4-alpha-carbinolamine dehydratase 2 [Mus musculus]
MGP_C3HHeJ_G0020222	-0.2995	0.00140791	down	Txndc5	thioredoxin domain-containing protein 5 isoform 1 precursor [Mus musculus]		MGP_C3HHeJ_G0021116	0.6857	0.0149812	up	Nfatc4	nuclear factor of activated T-cells, cytoplasmic 4 isoform 2 [Mus musculus]
MGP_C3HHeJ_G0029029	-0.5964	0.00141175	down	Rint1	RAD50-interacting protein 1 isoform 1 [Mus musculus]		MGP_C3HHeJ_G0022230	-0.2842	0.0150863	down	Carhsp1	calcium-regulated heat-stable protein 1 isoform X2 [Mus caroli]
MGP_C3HHeJ_G0003708	-0.5012	0.00141776	down	Gm20633	histone H2A, partial [Mus musculus domesticus]		MGP_C3HHeJ_G0022617	-0.2961	0.0150128	down	Senp7	sentrin-specific protease 7 isoform X9 [Mus musculus]
MGP_C3HHeJ_G0020309	-0.7618	0.00142958	down	Ror2	tyrosine-protein kinase transmembrane receptor ROR2 [Mus caroli]		MGP_C3HHeJ_G0024865	0.4339	0.0150364	up	Ubtd1	ubiquitin domain-containing protein 1 [Mus musculus]
MGP_C3HHeJ_G0034937	-0.3139	0.00143036	down	Cyb561d2	cytochrome b561 domain-containing protein 2 isoform X1 [Arvicola amphibius]		MGP_C3HHeJ_G0033770	-0.4731	0.0150441	down	Cdh3	cadherin-3 isoform a preproprotein [Mus musculus]
MGP_C3HHeJ_G0033372	0.8466	0.00143413	up	Tssk6	Testis-specific serine/threonine-protein kinase 6, partial [Bos mutus]		MGP_C3HHeJ_G0034214	0.5103	0.0150338	up	Fam118b	RIKEN cDNA C030004A17, isoform CRA_c, partial [Mus musculus]
MGP_C3HHeJ_G0015360	-1.5439	0.00143991	down	4932441J04Rik	mCG1046321, partial [Mus musculus]		MGP_C3HHeJ_G0035221	-0.6484	0.0150881	down	Was	wiskott-Aldrich syndrome protein [Mus caroli]
MGP_C3HHeJ_G0021253	2.0215	0.00144396	up	Adamdec1	ADAM DEC1 precursor [Mus musculus]		MGP_C3HHeJ_G0036631	-0.6899	0.0149969	down	Gm42941	NA
MGP_C3HHeJ_G0020601	-0.262	0.00145039	down	Gfm2	ribosome-releasing factor 2, mitochondrial isoform 2 [Mus musculus]		MGP_C3HHeJ_G0025887	0.9485	0.0151101	up	1700029I15Rik	RIKEN cDNA 1700029I15, partial [Mus musculus]
MGP_C3HHeJ_G0033409	0.7271	0.00145072	up	MGP_C3HHeJ_G0033409	unnamed protein product, partial [Mus musculus]		MGP_C3HHeJ_G0028116	1.1386	0.0151644	up	Hacd4	unnamed protein product [Mus musculus]
MGP_C3HHeJ_G0019535	-0.7651	0.00145663	down	Pole2	Polymerase (DNA directed), epsilon 2 (p59 subunit) [Mus musculus]		MGP_C3HHeJ_G0028271	1.3656	0.0151992	up	Dmrta2	doublesex- and mab-3-related transcription factor A2 [Mus musculus]
MGP_C3HHeJ_G0015937	0.7751	0.00146257	up	Ihh	indian hedgehog protein isoform 2 precursor [Mus musculus]		MGP_C3HHeJ_G0009820	1.1954	0.0152472	up	Gm26035	carcinoembryonic antigen-related cell adhesion molecule 1-like [Peromyscus californicus insignis]
MGP_C3HHeJ_G0019544	-0.3024	0.00146414	down	Atp5s	ATP synthase, H+ transporting, mitochondrial F0 complex, subunit s, isoform CRA_b, partial [Mus musculus]		MGP_C3HHeJ_G0029975	-0.2675	0.0152522	down	Get4	Golgi to ER traffic protein 4 homolog isoform 1 [Mus musculus]
MGP_C3HHeJ_G0022191	0.62	0.00146555	up	Slx4	LOW QUALITY PROTEIN: structure-specific endonuclease subunit SLX4 [Rattus rattus]		MGP_C3HHeJ_G0001545	2.5179	0.0152979	up	MGP_C3HHeJ_G0001545	NA
MGP_C3HHeJ_G0030085	-1.3805	0.00147514	down	Flt3	FMS-like tyrosine kinase 3, isoform CRA_b, partial [Mus musculus]		MGP_C3HHeJ_G0017842	0.3771	0.0153077	up	Ahsa2	RIKEN cDNA 1110064P04, isoform CRA_c, partial [Mus musculus]
MGP_C3HHeJ_G0006441	0.9924	0.00147723	up	Gm12962	NA		MGP_C3HHeJ_G0030210	0.2679	0.0152944	up	Rbm28	unnamed protein product, partial [Mus musculus]
MGP_C3HHeJ_G0016511	1.017	0.00148859	up	Apoa2	apolipoprotein A-II [Mus musculus domesticus]		MGP_C3HHeJ_G0031285	0.906	0.0152889	up	Ccdc106	coiled-coil domain containing 106, isoform CRA_c, partial [Mus musculus]
MGP_C3HHeJ_G0027653	1.2332	0.00149366	up	MGP_C3HHeJ_G0027653	unnamed protein product, partial [Mus musculus]		MGP_C3HHeJ_G0027409	0.9649	0.0153371	up	Slc16a1	monocarboxylate transporter 1 [Mus musculus]
MGP_C3HHeJ_G0015791	-0.2759	0.00149791	down	Asnsd1	unnamed protein product, partial [Mus musculus]		MGP_C3HHeJ_G0016723	0.719	0.0154126	up	Hsd11b1	The crystal structure of murine 11b-hydroxysteroid dehydrogenase: an important therapeutic target for diabetes [Mus musculus]
MGP_C3HHeJ_G0033217	0.4802	0.00150172	up	Rbpms	RNA binding protein gene with multiple splicing, isoform CRA_b [Mus musculus]		MGP_C3HHeJ_G0020878	-0.8036	0.0154084	down	Ogdhl	2-oxoglutarate dehydrogenase-like, mitochondrial [Mus musculus]
MGP_C3HHeJ_G0034725	1.1852	0.00150499	up	Lysmd2	lysM and putative peptidoglycan-binding domain-containing protein 2 [Mus musculus]		MGP_C3HHeJ_G0000609	2.2781	0.0154405	up	MGP_C3HHeJ_G0000609	40S ribosomal protein S14 [Cricetulus griseus]
MGP_C3HHeJ_G0031855	-0.742	0.00151631	down	MGP_C3HHeJ_G0031855	kallikrein 1-related peptidase b5 preproprotein [Mus musculus]		MGP_C3HHeJ_G0026643	-0.3674	0.0154588	down	Mocs3	adenylyltransferase and sulfurtransferase MOCS3 [Mus musculus]
MGP_C3HHeJ_G0015925	-0.3082	0.00151986	down	Bcs1l	Mitochondrial chaperone BCS1 [Cricetulus griseus]		MGP_C3HHeJ_G0027299	0.7095	0.0154293	up	Prpf3	unnamed protein product [Homo sapiens]
MGP_C3HHeJ_G0028764	0.591	0.00152214	up	Pdpn	podoplanin isoform 1 precursor [Mus musculus]		MGP_C3HHeJ_G0029493	-0.8677	0.0154557	down	Agpat9	glycerol-3-phosphate acyltransferase 3 [Mus musculus]
MGP_C3HHeJ_G0022236	-1.3762	0.00153406	down	Atf7ip2	mCG123873, isoform CRA_b, partial [Mus musculus]		MGP_C3HHeJ_G0023356	1.101	0.0155072	up	Lta	lymphotoxin A, isoform CRA_b, partial [Mus musculus]
MGP_C3HHeJ_G0004727	-0.7502	0.00154573	down	Pantr1	translation initiation factor IF-2-like [Camelus ferus]		MGP_C3HHeJ_G0016239	-0.5035	0.0155254	down	Nuak2	NUAK family SNF1-like kinase 2 isoform B [Mus musculus]
MGP_C3HHeJ_G0030761	1.1017	0.00155372	up	Add2	beta-adducin isoform 1 [Mus musculus]		MGP_C3HHeJ_G0024465	0.7432	0.0155505	up	Tigd3	tigger transposable element derived 3, isoform CRA_a, partial [Mus musculus]
MGP_C3HHeJ_G0024137	-0.6797	0.00155961	down	Kcnn2	histamine N-methyltransferase isoform X2 [Cricetulus griseus]		MGP_C3HHeJ_G0022955	0.3433	0.0155758	up	Zfp51	zinc finger protein 51 [Mus musculus]
MGP_C3HHeJ_G0025892	-1.2512	0.00156282	down	Syt13	mKIAA1427 protein, partial [Mus musculus]		MGP_C3HHeJ_G0029731	0.1852	0.0155795	up	Sh2b3	SH2B adapter protein 3 isoform 2 [Mus musculus]
MGP_C3HHeJ_G0025494	-0.7846	0.00156591	down	Pla2r1	phospholipase A2 receptor, partial [Rattus sp.]		MGP_C3HHeJ_G0023872	0.3027	0.015606	up	Thoc1	THO complex subunit 1 [Mus musculus]
MGP_C3HHeJ_G0020933	-0.865	0.0015674	down	Mbl1	mannose-binding protein A precursor [Mus musculus]		MGP_C3HHeJ_G0023684	0.4381	0.0156598	up	Trip10	cdc42-interacting protein 4 isoform 4 [Mus musculus]
MGP_C3HHeJ_G0027842	-1.4597	0.00156973	down	Tmem215	transmembrane protein 215 [Mus musculus]		MGP_C3HHeJ_G0025269	-1.2883	0.0157038	down	Cfap77	cilia- and flagella-associated protein 77 [Mus musculus]
MGP_C3HHeJ_G0035256	-1.0501	0.00157488	down	Med14	mediator of RNA polymerase II transcription subunit 14 isoform X2 [Mus musculus]		MGP_C3HHeJ_G0025432	-0.5152	0.0157371	down	Crb2	unnamed protein product, partial [Mus musculus]
MGP_C3HHeJ_G0034145	1.1127	0.00157952	up	Angptl8	mCG14039 [Mus musculus]		MGP_C3HHeJ_G0024066	-0.872	0.0157676	down	Pcdhga1	protocadherin gamma-A1 precursor [Mus musculus]
MGP_C3HHeJ_G0028099	0.4052	0.00158359	up	Snapc3	small nuclear RNA activating complex, polypeptide 3, isoform CRA_b, partial [Mus musculus]		MGP_C3HHeJ_G0025307	0.9974	0.0157905	up	1700001O22Rik	RIKEN cDNA 1700001O22, isoform CRA_c, partial [Mus musculus]
MGP_C3HHeJ_G0019382	-0.6908	0.00159474	down	Kidins220	kinase D-interacting substrate of 220 kDa isoform X7 [Mastomys coucha]		MGP_C3HHeJ_G0015408	0.7045	0.0158278	up	Gm44597	Ing4 protein [Mus musculus]
MGP_C3HHeJ_G0027799	-0.3322	0.00159421	down	Ndufaf4	RIKEN cDNA 1110007M04, isoform CRA_a [Mus musculus]		MGP_C3HHeJ_G0024236	-1.4241	0.0158612	down	Onecut2	one cut domain family member 2 [Mus pahari]
MGP_C3HHeJ_G0010984	2.8155	0.00160049	up	MGP_C3HHeJ_G0010984	interferon-induced transmembrane protein 2 [Mus pahari]		MGP_C3HHeJ_G0021417	0.3475	0.0158744	up	Pcca	propionyl-CoA carboxylase alpha chain, mitochondrial isoform X2 [Mus caroli]
MGP_C3HHeJ_G0026098	-1.461	0.00160028	down	Epb42	erythrocyte membrane protein band 4.2 isoform X1 [Mus musculus]		MGP_C3HHeJ_G0023660	0.8641	0.0159194	up	Nrtn	neurturin preproprotein [Mus musculus]
MGP_C3HHeJ_G0018338	-0.7288	0.00160424	down	Slc16a13	SLC16A13 [Cervus elaphus hippelaphus]		MGP_C3HHeJ_G0029590	-0.2154	0.0159221	down	Ulk1	Ulk1 protein, partial [Mus musculus]
MGP_C3HHeJ_G0034022	-1.258	0.00160435	down	Cntn5	contactin-5 isoform 1 precursor [Mus musculus]		MGP_C3HHeJ_G0022897	0.5764	0.0160017	up	Phf10	PHD finger protein 10 [Peromyscus maniculatus bairdii]
MGP_C3HHeJ_G0022771	0.3669	0.00161785	up	Il10rb	interleukin-10 receptor subunit beta isoform 2 [Mus musculus]		MGP_C3HHeJ_G0017559	0.3316	0.0160134	up	Xrcc6bp1	mitochondrial inner membrane protease ATP23 homolog isoform 2 [Mus musculus]
MGP_C3HHeJ_G0034803	-0.5829	0.00162146	down	Ctsh	pro-cathepsin H isoform 2 [Mus musculus]		MGP_C3HHeJ_G0001295	0.9395	0.016048	up	MGP_C3HHeJ_G0001295	NA
MGP_C3HHeJ_G0032533	-3.0037	0.00163898	down	Nlrp10	NACHT, LRR and PYD domains-containing protein 10 [Mus musculus]		MGP_C3HHeJ_G0003140	1.2525	0.0160615	up	Gm11100	putative uncharacterized protein C3orf49 homolog isoform X1 [Mus musculus]
MGP_C3HHeJ_G0034876	-0.4872	0.00163882	down	Rab6b	ras-related protein Rab-6B [Desmodus rotundus]		MGP_C3HHeJ_G0018295	0.3637	0.016053	up	Fxr2	fragile X mental retardation syndrome-related protein 2 isoform X2 [Trichechus manatus latirostris]
MGP_C3HHeJ_G0017536	-0.3153	0.00164489	down	Tmbim4	protein lifeguard 4 [Arvicanthis niloticus]		MGP_C3HHeJ_G0018301	-0.4968	0.0161239	down	Tnfsfm13	tumor necrosis factor (ligand) superfamily, member 12-member 13 isoform c [Mus musculus]
MGP_C3HHeJ_G0031231	-0.3192	0.00164917	down	Mboat7	leukocyte receptor cluster (LRC) member 4, isoform CRA_c [Homo sapiens]		MGP_C3HHeJ_G0021031	0.2818	0.0161709	up	Hnrnpc	heterogeneous nuclear ribonucleoproteins C1/C2 isoform X1 [Phodopus roborovskii]
MGP_C3HHeJ_G0027489	-1.784	0.00165092	down	Fndc7	fibronectin type III domain-containing protein 7 isoform X2 [Mus musculus]		MGP_C3HHeJ_G0021163	0.8503	0.0161684	up	Phf11d	RecName: Full=PHD finger protein 11; AltName: Full=PHD finger protein 11-like; AltName: Full=PHD finger protein 11D [Mus musculus]
MGP_C3HHeJ_G0025891	0.6482	0.00165654	up	Chst1	carbohydrate sulfotransferase 1 precursor [Mus musculus]		MGP_C3HHeJ_G0021309	-0.5167	0.0161894	down	Lcp1	plastin-2 isoform X3 [Phoca vitulina]
MGP_C3HHeJ_G0033318	-0.9855	0.00165916	down	Mfap3l	microfibrillar-associated protein 3-like, isoform CRA_b, partial [Mus musculus]		MGP_C3HHeJ_G0026413	0.2801	0.0161591	up	Commd7	unnamed protein product [Mus musculus]
MGP_C3HHeJ_G0018682	2.5605	0.00166122	up	Gm15698	elongin B-like [Mus musculus]		MGP_C3HHeJ_G0031922	0.8665	0.0161788	up	Ppfia3	RIKEN cDNA 2410127E16, partial [Mus musculus]
MGP_C3HHeJ_G0029711	0.6698	0.00166477	up	MGP_C3HHeJ_G0029711	inactive 2'-5' oligoadenylate synthetase 1C isoform X3 [Mus musculus]		MGP_C3HHeJ_G0032546	1.8311	0.0161593	up	Nrip3	nuclear receptor-interacting protein 3 [Mus musculus]
MGP_C3HHeJ_G0028036	0.6488	0.00167596	up	Susd1	mCG19339 [Mus musculus]		MGP_C3HHeJ_G0020677	1.4437	0.0162209	up	Ddx4	ATP-dependent RNA helicase DDX4 isoform 1 [Mus musculus]
MGP_C3HHeJ_G0033689	-0.7368	0.00168297	down	Cklf	chemokine-like factor isoform 4 [Mus musculus]		MGP_C3HHeJ_G0028950	1.3156	0.0162149	up	Isg15	ubiquitin-like protein ISG15 [Mus musculus]
MGP_C3HHeJ_G0018337	0.8903	0.00169727	up	Slc16a11	LOW QUALITY PROTEIN: monocarboxylate transporter 11 [Mus caroli]		MGP_C3HHeJ_G0025208	0.8415	0.0162422	up	Kcnt1	potassium channel subfamily T member 1 isoform X23 [Mus musculus]
MGP_C3HHeJ_G0016883	-0.6594	0.00170592	down	Rnf217	E3 ubiquitin-protein ligase RNF217 [Mus musculus]		MGP_C3HHeJ_G0034381	1.5203	0.0162468	up	Abcg4	mCG127927, partial [Mus musculus]
MGP_C3HHeJ_G0023221	0.479	0.00170571	up	Rrp1b	similar to RIKEN cDNA 2600005C20 (predicted), isoform CRA_a [Rattus norvegicus]		MGP_C3HHeJ_G0001317	-0.8782	0.0162931	down	MGP_C3HHeJ_G0001317	NA
MGP_C3HHeJ_G0034642	-0.3453	0.00171063	down	Mtfmt	mitochondrial methionyl-tRNA formyltransferase, isoform CRA_a [Mus musculus]		MGP_C3HHeJ_G0026907	-0.5486	0.0162828	down	Slc7a11	unnamed protein product [Mus musculus]
MGP_C3HHeJ_G0022392	-1.4125	0.00171315	down	Ehhadh	peroxisomal bifunctional enzyme [Mus musculus]		MGP_C3HHeJ_G0028189	1.0611	0.0163092	up	Lepr	leptin receptor, variant c, partial [Mus musculus]
MGP_C3HHeJ_G0006968	1.3784	0.00171625	up	Gm44175	mCG146899 [Mus musculus]		MGP_C3HHeJ_G0032277	-1.2317	0.0163364	down	Relt	tumor necrosis factor receptor superfamily member 19L isoform X5 [Mus musculus]
MGP_C3HHeJ_G0034892	-1.2863	0.00173886	down	Cpne4	copine IV, isoform CRA_b, partial [Mus musculus]		MGP_C3HHeJ_G0023210	0.7468	0.0164033	up	Rsph1	radial spoke head 1 homolog isoform 1 [Mus musculus]
MGP_C3HHeJ_G0004740	1.0155	0.00174338	up	Gm17767	mCG142785, partial [Mus musculus]		MGP_C3HHeJ_G0027751	0.6149	0.0164043	up	Esrp1	epithelial splicing regulatory protein 1 isoform 1 [Mus musculus]
MGP_C3HHeJ_G0015688	0.3914	0.00174603	up	Hs6st1	heparan sulfate 6-O-sulfotransferase 1, partial [Mus musculus]		MGP_C3HHeJ_G0032059	1.5862	0.0164292	up	Cers3	ceramide synthase 3 [Mus musculus]
MGP_C3HHeJ_G0028156	-1.1414	0.00174526	down	Cyp2j11	cytochrome P450, family 2, subfamily j, polypeptide 11 [Mus musculus]		MGP_C3HHeJ_G0032846	0.5521	0.0164397	up	Pwwp2b	PWWP domain containing 2B [Mus musculus]
MGP_C3HHeJ_G0017158	0.4162	0.00174749	up	Fam207a	ribosome biogenesis protein SLX9 homolog [Mus musculus]		MGP_C3HHeJ_G0033578	0.5626	0.0164372	up	Dhps	mCG14335, isoform CRA_b, partial [Mus musculus]
MGP_C3HHeJ_G0021931	0.9118	0.00176565	up	Pkdrej	polycystic kidney disease (polycystin) and REJ (sperm receptor for egg jelly, sea urchin homolog)-like [Mus musculus]		MGP_C3HHeJ_G0024810	-0.4283	0.0164908	down	Cpeb3	unnamed protein product [Mus musculus]
MGP_C3HHeJ_G0017821	-1.3093	0.00176969	down	Slc1a4	neutral amino acid transporter A [Mus musculus]		MGP_C3HHeJ_G0020220	0.2497	0.0165684	up	Snrnp48	U11/U12 small nuclear ribonucleoprotein 48 kDa protein isoform X3 [Mus musculus]
MGP_C3HHeJ_G0025182	0.7117	0.00177025	up	Clic3	chloride intracellular channel protein 3 [Mus musculus]		MGP_C3HHeJ_G0014868	-0.4078	0.016586	down	B230216N24Rik	mCG1027461 [Mus musculus]
MGP_C3HHeJ_G0023760	-0.2686	0.00177813	down	Fez2	fasciculation and elongation protein zeta 2 (zygin II), isoform CRA_b, partial [Mus musculus]		MGP_C3HHeJ_G0025162	-1.2917	0.0166705	down	Rnf224	RING finger protein 224 [Mus musculus]
MGP_C3HHeJ_G0026730	1.0857	0.00177779	up	Srms	src-related kinase lacking C-terminal regulatory tyrosine and N-terminal myristylation sites, partial [Mus musculus]		MGP_C3HHeJ_G0030467	1.2572	0.0166692	up	Ghrhr	growth hormone releasing hormone receptor, partial [Mus musculus]
MGP_C3HHeJ_G0030519	-0.8791	0.00178729	down	Ccser1	mCG122811, isoform CRA_e [Mus musculus]		MGP_C3HHeJ_G0016482	1.5387	0.0166931	up	Lmx1a	LIM homeobox transcription factor 1-alpha isoform X2 [Mastomys coucha]
MGP_C3HHeJ_G0032005	2.3603	0.00179242	up	Slc6a5	RecName: Full=Sodium- and chloride-dependent glycine transporter 2; Short=GlyT-2; Short=GlyT2; AltName: Full=Solute carrier family 6 member 5 [Mus musculus]		MGP_C3HHeJ_G0015391	1.0118	0.0167052	up	Hoxa11os	mCG140827, isoform CRA_a [Mus musculus]
MGP_C3HHeJ_G0024989	-0.4249	0.00179447	down	Zdhhc6	mCG18121, isoform CRA_c, partial [Mus musculus]		MGP_C3HHeJ_G0004476	-0.7957	0.0167262	down	Gm15354	E3 ubiquitin-protein ligase MARCHF1 isoform X2 [Mus musculus]
MGP_C3HHeJ_G0019168	-0.5715	0.00179606	down	Ten1	CST complex subunit TEN1 [Mus musculus]		MGP_C3HHeJ_G0031171	0.555	0.0167735	up	Kcnj8	ATP-sensitive inward rectifier potassium channel 8 isoform 1 [Mus musculus]
MGP_C3HHeJ_G0019068	0.2517	0.00179747	up	Bptf	nucleosome-remodeling factor subunit BPTF isoform X26 [Mus musculus]		MGP_C3HHeJ_G0033703	0.4362	0.0167887	up	Fam96b	cytosolic iron-sulfur assembly component 2B [Mus musculus]
MGP_C3HHeJ_G0026923	-0.6609	0.00180002	down	Frem2	unnamed protein product [Mus musculus]		MGP_C3HHeJ_G0017179	0.6243	0.0168128	up	Icosl	ICOS ligand precursor [Mus musculus]
MGP_C3HHeJ_G0022547	-0.2625	0.00180635	down	Timmdc1	complex I assembly factor TIMMDC1, mitochondrial isoform X2 [Mus musculus]		MGP_C3HHeJ_G0022406	-0.4984	0.0168755	down	Hrg	histidine-rich glycoprotein precursor [Mus musculus]
MGP_C3HHeJ_G0024206	1.8928	0.00180898	up	Slc6a7	solute carrier family 6 (neurotransmitter transporter, L-proline), member 7, isoform CRA_b, partial [Mus musculus]		MGP_C3HHeJ_G0029490	0.7435	0.016872	up	Helq	helicase POLQ-like [Mus musculus]
MGP_C3HHeJ_G0033243	-0.5994	0.00180816	down	Mtmr7	myotubularin-related protein 7 [Mus musculus]		MGP_C3HHeJ_G0031463	-0.3282	0.0168686	down	Fbxo46	mCG130067, partial [Mus musculus]
MGP_C3HHeJ_G0019610	0.3956	0.00181418	up	Max	protein max isoform 1 [Mus musculus]		MGP_C3HHeJ_G0031683	0.9295	0.0168849	up	2200002D01Rik	HAI-2 related small peptide [Mus musculus]
MGP_C3HHeJ_G0004038	1.1069	0.00181748	up	4930458D05Rik	mCG142645, partial [Mus musculus]		MGP_C3HHeJ_G0004483	-0.5201	0.0169414	down	0610038B21Rik	unnamed protein product [Mus musculus]
MGP_C3HHeJ_G0003847	1.5512	0.00182659	up	Ttc39aos1	NA		MGP_C3HHeJ_G0027866	0.8211	0.0169575	up	MGP_C3HHeJ_G0027866	second IL11 receptor alpha chain [Mus musculus]
MGP_C3HHeJ_G0023594	1.1846	0.00183086	up	Trem2	triggering receptor expressed on myeloid cells 2 isoform 1 precursor [Mus musculus]		MGP_C3HHeJ_G0012247	-1.4985	0.0169949	down	MGP_C3HHeJ_G0012247	uncharacterized protein LOC116076543 [Mastomys coucha]
MGP_C3HHeJ_G0000290	-1.6653	0.00183939	down	MGP_C3HHeJ_G0000290	Protein phosphatase 1 regulatory subunit 42 [Microtus ochrogaster]		MGP_C3HHeJ_G0021901	-0.2696	0.0169858	down	Mcat	malonyl-CoA-acyl carrier protein transacylase, mitochondrial isoform 1 [Mus musculus]
MGP_C3HHeJ_G0021581	2.2428	0.00183693	up	Aard	alanine and arginine rich domain containing protein [Rattus norvegicus]		MGP_C3HHeJ_G0021516	-0.6596	0.017019	down	Tspyl5	mKIAA1750 protein, partial [Mus musculus]
MGP_C3HHeJ_G0034358	-0.614	0.0018391	down	Sc5d	Sterol-C5-desaturase (fungal ERG3, delta-5-desaturase) homolog (S. cerevisae) [Mus musculus]		MGP_C3HHeJ_G0010287	-1.0193	0.0170565	down	MGP_C3HHeJ_G0010287	glyceraldehyde-3-phosphate dehydrogenase isoform 3 [Mus musculus]
MGP_C3HHeJ_G0033412	0.6497	0.00184171	up	Rab3a	ras-related protein Rab-3A [Sus scrofa]		MGP_C3HHeJ_G0019698	0.433	0.0170468	up	Eif2b2	eukaryotic translation initiation factor 2B, subunit 2 beta, isoform CRA_a [Rattus norvegicus]
MGP_C3HHeJ_G0033940	-0.4249	0.00184486	down	Def8	differentially expressed in FDCP 8 isoform 4 [Mus musculus]		MGP_C3HHeJ_G0011422	1.5862	0.0171052	up	MGP_C3HHeJ_G0011422	hypothetical protein EI555_010199 [Monodon monoceros]
MGP_C3HHeJ_G0022862	-0.7337	0.00184848	down	Mpc1	brain protein 44-like, isoform CRA_c [Mus musculus]		MGP_C3HHeJ_G0020522	-0.6625	0.017094	down	Gpr150	probable G-protein coupled receptor 150 [Mus musculus]
MGP_C3HHeJ_G0019904	0.3998	0.00185121	up	BC022687	BC022687 protein [Mus musculus]		MGP_C3HHeJ_G0022813	0.7981	0.0171507	up	Lca5l	lebercilin-like protein isoform 1 [Mus musculus]
MGP_C3HHeJ_G0020741	-0.2902	0.00185036	down	Psmd6	proteasome (prosome, macropain) 26S subunit, non-ATPase, 6, isoform CRA_b [Rattus norvegicus]		MGP_C3HHeJ_G0023326	-0.4112	0.0170833	down	Neu1	neuraminidase 1, isoform CRA_b, partial [Mus musculus]
MGP_C3HHeJ_G0021031	-0.3642	0.00185444	down	Hnrnpc	heterogeneous nuclear ribonucleoproteins C1/C2 isoform X1 [Phodopus roborovskii]		MGP_C3HHeJ_G0024351	-1.2933	0.0171496	down	Cd226	CD226 antigen isoform X1 [Mus musculus]
MGP_C3HHeJ_G0021310	0.719	0.00187761	up	Cpb2	carboxypeptidase B2 preproprotein [Mus musculus]		MGP_C3HHeJ_G0028887	0.4451	0.0171132	up	A430005L14Rik	UPF0688 protein C1orf174 homolog isoform 1 [Mus musculus]
MGP_C3HHeJ_G0028521	1.9751	0.00187898	up	Fam229a	protein FAM229A [Mus musculus]		MGP_C3HHeJ_G0032645	-0.3906	0.0171528	down	Gga2	unnamed protein product [Mus musculus]
MGP_C3HHeJ_G0019081	-0.9841	0.00188218	down	Rgs9	The multifunctional nature of Gbeta5/RGS9 revealed from its crystal structure [Mus musculus]		MGP_C3HHeJ_G0032670	1.05	0.0171185	up	Gsg1l	germ cell-specific gene 1-like protein isoform X1 [Peromyscus maniculatus bairdii]
MGP_C3HHeJ_G0019458	0.8466	0.00188605	up	Nrcam	neuronal cell adhesion molecule isoform 1 precursor [Mus musculus]		MGP_C3HHeJ_G0017955	-1.401	0.0171854	down	Havcr1	TIM1 [Mus musculus]
MGP_C3HHeJ_G0018448	1.0496	0.0019012	up	Ccdc92b	RIKEN cDNA E130309D14 gene [Mus musculus]		MGP_C3HHeJ_G0029982	0.5466	0.0171823	up	Gper1	G-protein coupled estrogen receptor 1 [Mus musculus]
MGP_C3HHeJ_G0020112	-0.4992	0.0019003	down	Hist1h1c	histone H1.2 [Mus musculus]		MGP_C3HHeJ_G0027539	0.3928	0.0172016	up	Dnttip2	deoxynucleotidyltransferase, terminal, interacting protein 2, isoform CRA_a [Mus musculus]
MGP_C3HHeJ_G0017550	0.5596	0.0019034	up	Srgap1	SLIT-ROBO Rho GTPase-activating protein 1 isoform X1 [Mus musculus]		MGP_C3HHeJ_G0018265	-0.3855	0.0172568	down	Pfas	PFAS isoform 8, partial [Pongo abelii]
MGP_C3HHeJ_G0000006	-1.7685	0.00190571	down	Ighg2b	immunoglobulin gamma-chain, partial [Mus musculus domesticus]		MGP_C3HHeJ_G0031402	0.8714	0.0172582	up	Meis3	Homeobox protein Meis3 [Microtus ochrogaster]
MGP_C3HHeJ_G0021369	2.03	0.0019064	up	Acod1	mCG114119, partial [Mus musculus]		MGP_C3HHeJ_G0002686	-1.8527	0.0173376	down	Gm37622	NA
MGP_C3HHeJ_G0023846	-0.3464	0.00191645	down	Cul2	mKIAA4106 protein, partial [Mus musculus]		MGP_C3HHeJ_G0010393	-0.4565	0.0173794	down	MGP_C3HHeJ_G0010393	Glyceraldehyde-3-phosphate dehydrogenase [Mus musculus]
MGP_C3HHeJ_G0035801	-0.5539	0.00194047	down	Rnf128	E3 ubiquitin-protein ligase RNF128 isoform 1 precursor [Mus musculus]		MGP_C3HHeJ_G0015616	-1.0468	0.0174096	down	Xkr9	X Kell blood group precursor related family member 9 homolog [Mus musculus]
MGP_C3HHeJ_G0026061	-0.5355	0.0019419	down	Dll4	notch ligand DLL4 [Mus musculus]		MGP_C3HHeJ_G0015839	0.4127	0.017417	up	Nop58	nucleolar protein 58 isoform X3 [Balaenoptera acutorostrata scammoni]
MGP_C3HHeJ_G0026818	-1.0925	0.00195102	down	Naaladl2	mCG57352 [Mus musculus]		MGP_C3HHeJ_G0021366	-0.5382	0.0173862	down	Gm9922	unnamed protein product, partial [Mus musculus]
MGP_C3HHeJ_G0022876	0.9795	0.00195601	up	Plg	plasminogen, isoform CRA_a [Mus musculus]		MGP_C3HHeJ_G0025079	1.0115	0.0174072	up	Il2ra	interleukin-2 receptor subunit alpha precursor [Mus musculus]
MGP_C3HHeJ_G0026255	-3.0544	0.00195707	down	MGP_C3HHeJ_G0026255	prion protein gene complex [Mus musculus]		MGP_C3HHeJ_G0028565	-0.2723	0.0174017	down	Rcc1	regulator of chromosome condensation 1, isoform CRA_b, partial [Mus musculus]
MGP_C3HHeJ_G0028341	1.5793	0.00195685	up	Plk3	serine/threonine-protein kinase PLK3 isoform 1 [Mus musculus]		MGP_C3HHeJ_G0001263	1.0866	0.0175338	up	MGP_C3HHeJ_G0001263	mCG145184, partial [Mus musculus]
MGP_C3HHeJ_G0035085	-0.733	0.00196294	down	Rbms3	RNA-binding motif, single-stranded-interacting protein 3 isoform 5 [Mus musculus]		MGP_C3HHeJ_G0015581	0.6917	0.0175046	up	Sox17	SRY-box containing gene 17, isoform CRA_b, partial [Mus musculus]
MGP_C3HHeJ_G0019949	0.8	0.00197376	up	Akr1c12	aldo-keto reductase family 1, member C12 [Mus musculus]		MGP_C3HHeJ_G0016168	-0.305	0.017513	down	Tmem177	transmembrane protein 177 [Mus musculus]
MGP_C3HHeJ_G0027167	-0.3177	0.00197698	down	4933434E20Rik	unnamed protein product [Mus musculus]		MGP_C3HHeJ_G0022294	1.7582	0.0175283	up	Igll1	immunoglobulin lambda-like polypeptide 1 precursor [Mus musculus]
MGP_C3HHeJ_G0030574	-0.6636	0.00197733	down	Cand2	mKIAA0667 protein, partial [Mus musculus]		MGP_C3HHeJ_G0024536	-1.0719	0.0175097	down	Chrm1	hypothetical protein A6R68_10121 [Neotoma lepida]
MGP_C3HHeJ_G0036631	0.8764	0.00197739	up	Gm42941	NA		MGP_C3HHeJ_G0026391	0.8527	0.0174622	up	Rem1	GTP-binding protein REM 1 [Mus musculus]
MGP_C3HHeJ_G0017473	-0.8711	0.00197986	down	Lin7a	protein lin-7 homolog A isoform X3 [Callorhinchus milii]		MGP_C3HHeJ_G0030013	1.0442	0.0174668	up	Slc29a4	equilibrative nucleoside transporter 4 [Mus musculus]
MGP_C3HHeJ_G0024254	-0.2798	0.00198016	down	Mppe1	metallophosphoesterase 1, isoform CRA_c, partial [Mus musculus]		MGP_C3HHeJ_G0033007	0.7913	0.0174662	up	Pet100	protein PET100 homolog, mitochondrial [Mus caroli]
MGP_C3HHeJ_G0021309	-0.6602	0.00201446	down	Lcp1	plastin-2 isoform X3 [Phoca vitulina]		MGP_C3HHeJ_G0035426	-0.9211	0.017505	down	F9	coagulation factor IX isoform 1 preproprotein [Mus musculus]
MGP_C3HHeJ_G0020947	1.4974	0.00201911	up	Cdkn3	cyclin-dependent kinase inhibitor 3 isoform 1 [Mus musculus]		MGP_C3HHeJ_G0015580	-1.5892	0.0175611	down	MGP_C3HHeJ_G0015580	oxygen-regulated protein 1 isoform 1 [Mus musculus]
MGP_C3HHeJ_G0021086	-0.5923	0.00202087	down	Dhrs4	dehydrogenase/reductase SDR family member 4 isoform 1 [Mus musculus]		MGP_C3HHeJ_G0016081	0.4611	0.0176414	up	Ndufa10	NADH dehydrogenase [ubiquinone] 1 alpha subcomplex subunit 10, mitochondrial, partial [Eudyptes pachyrhynchus]
MGP_C3HHeJ_G0029740	0.5509	0.00202638	up	Rad9b	cell cycle checkpoint control protein RAD9B isoform X3 [Mus musculus]		MGP_C3HHeJ_G0019110	1.1417	0.0176122	up	Kif19a	kinesin-like protein KIF19 [Mus musculus]
MGP_C3HHeJ_G0026481	0.3859	0.00203021	up	Cnbd2	4921517L17Rik protein [Mus musculus]		MGP_C3HHeJ_G0021240	0.4869	0.0176198	up	Dpysl2	dihydropyrimidinase-related protein 2 [Rattus norvegicus]
MGP_C3HHeJ_G0035798	-0.868	0.00203726	down	Mum1l1	melanoma associated antigen (mutated) 1-like 1, partial [Mus musculus]		MGP_C3HHeJ_G0023118	1.0768	0.0176407	up	Arhgdig	rho GDP-dissociation inhibitor 3 [Mus musculus]
MGP_C3HHeJ_G0030209	4.4342	0.00204844	up	Lep	hypothetical protein A6R68_01193 [Neotoma lepida]		MGP_C3HHeJ_G0025350	0.5247	0.0176272	up	Eng	endoglin isoform 1 precursor [Mus musculus]
MGP_C3HHeJ_G0029420	1.0098	0.00205028	up	Alb	albumin, partial [Mus musculus]		MGP_C3HHeJ_G0029056	-0.7629	0.0175976	down	Galnt11	UDP-N-acetyl-alpha-D-galactosamine:polypeptide N-acetylgalactosaminyltransferase 11, isoform CRA_c [Mus musculus]
MGP_C3HHeJ_G0005245	0.8903	0.00206011	up	Gm11752	NA		MGP_C3HHeJ_G0017651	0.5688	0.0176553	up	MGP_C3HHeJ_G0017651	retinol dehydrogenase 5 isoform X1 [Mus musculus]
MGP_C3HHeJ_G0034461	-0.5649	0.00206282	down	Bco2	carotenoid-cleaving dioxygenase, mitochondrial isoform 1 [Mus musculus]		MGP_C3HHeJ_G0030009	1.3791	0.0176777	up	Radil	unnamed protein product [Mus musculus]
MGP_C3HHeJ_G0021903	-0.4401	0.0020694	down	Ttll12	tubulin tyrosine ligase-like family, member 12 [Mus musculus]		MGP_C3HHeJ_G0032656	0.3196	0.0176763	up	Rbbp6	E3 ubiquitin-protein ligase RBBP6 isoform 4 [Mus musculus]
MGP_C3HHeJ_G0025442	-0.3396	0.00207179	down	Arpc5l	PREDICTED: actin-related protein 2/3 complex subunit 5-like protein [Cercocebus atys]		MGP_C3HHeJ_G0021804	0.7144	0.0177028	up	Polr2f	hypothetical protein CB1_000175019 [Camelus ferus]
MGP_C3HHeJ_G0016195	-0.2983	0.00207517	down	R3hdm1	R3H domain-containing protein 1-like isoform 2 [Cricetulus griseus]		MGP_C3HHeJ_G0023960	0.2843	0.0177625	up	Ercc3	general transcription and DNA repair factor IIH helicase subunit XPB isoform X1 [Mus musculus]
MGP_C3HHeJ_G0033294	-0.9922	0.00209848	down	Tenm3	teneurin-3 isoform 1 [Mus musculus]		MGP_C3HHeJ_G0028102	-0.4715	0.017773	down	Bnc2	zinc finger protein basonuclin-2 isoform X14 [Mastomys coucha]
MGP_C3HHeJ_G0003183	-3.942	0.00210215	down	Gm27221	Entpd4 protein [Mus musculus]		MGP_C3HHeJ_G0028580	-0.7126	0.0177715	down	Fgr	tyrosine-protein kinase Fgr [Mus musculus]
MGP_C3HHeJ_G0033645	0.6145	0.00210144	up	Herpud1	homocysteine-inducible, endoplasmic reticulum stress-inducible, ubiquitin-like domain member 1, partial [Mus musculus]		MGP_C3HHeJ_G0006770	-1.5298	0.0178247	down	Gm34333	NA
MGP_C3HHeJ_G0020830	-1.3679	0.00212158	down	Wnt5a	mCG147848 [Mus musculus]		MGP_C3HHeJ_G0024568	0.8636	0.0178528	up	Best1	bestrophin-1 [Mus musculus]
MGP_C3HHeJ_G0020701	-0.9682	0.002128	down	Parp8	protein mono-ADP-ribosyltransferase PARP8 isoform X1 [Mus caroli]		MGP_C3HHeJ_G0016596	1.6121	0.0178745	up	Grem2	PREDICTED: gremlin-2 [Rhinolophus sinicus]
MGP_C3HHeJ_G0034832	0.4792	0.00214503	up	Spsb4	SPRY domain-containing SOCS box protein 4 [Rattus norvegicus]		MGP_C3HHeJ_G0032898	-0.2868	0.0178781	down	Athl1	mFLJ00228 protein, partial [Mus musculus]
MGP_C3HHeJ_G0029050	0.5449	0.00216323	up	Nub1	BS4 peptide [Mus musculus]		MGP_C3HHeJ_G0026617	0.3685	0.0179197	up	Zmynd8	protein kinase C-binding protein 1 isoform X7 [Mus musculus]
MGP_C3HHeJ_G0031968	3.9264	0.002164	up	Otog	otogelin precursor [Mus musculus]		MGP_C3HHeJ_G0005120	-0.5284	0.0179663	down	Gm12121	NA
MGP_C3HHeJ_G0006446	0.6697	0.00216892	up	Snhg12	mCG16251, isoform CRA_a [Mus musculus]		MGP_C3HHeJ_G0018495	-0.8111	0.0179885	down	Slc6a4	serotonin transporter [Mus musculus]
MGP_C3HHeJ_G0014937	0.4202	0.00217045	up	2410006H16Rik	mCG1044749, isoform CRA_a, partial [Mus musculus]		MGP_C3HHeJ_G0025490	0.3454	0.0179883	up	Baz2b	uncharacterized protein LOC123613198 [Camelus bactrianus]
MGP_C3HHeJ_G0020351	-0.3713	0.0022129	down	Ddx41	hypothetical protein [Mus musculus]		MGP_C3HHeJ_G0023176	-0.8082	0.0180055	down	4930539E08Rik	RIKEN cDNA 4930539E08, isoform CRA_a, partial [Mus musculus]
MGP_C3HHeJ_G0029131	0.8029	0.00221635	up	Fosl2	fos-related antigen 2 isoform X1 [Rattus norvegicus]		MGP_C3HHeJ_G0016195	0.2298	0.0180458	up	R3hdm1	R3H domain-containing protein 1-like isoform 2 [Cricetulus griseus]
MGP_C3HHeJ_G0022348	1.7084	0.00223527	up	Gp1bb	platelet glycoprotein Ib beta chain [Grammomys surdaster]		MGP_C3HHeJ_G0016614	0.5339	0.0180629	up	Cox20	cytochrome c oxidase assembly protein COX20, mitochondrial [Mus caroli]
MGP_C3HHeJ_G0020301	0.4449	0.00224084	up	Secisbp2	unnamed protein product [Mus musculus]		MGP_C3HHeJ_G0022104	-1.7721	0.018077	down	Nr4a1	nuclear receptor subfamily 4 group A member 1 [Mus musculus]
MGP_C3HHeJ_G0024288	1.1975	0.00226215	up	Gm9925	unnamed protein product, partial [Mus musculus]		MGP_C3HHeJ_G0025873	-0.8882	0.0180869	down	F2	prothrombin isoform X1 [Mus musculus]
MGP_C3HHeJ_G0019115	1.5959	0.00226484	up	Cd300lb	Cd300lb protein, partial [Mus musculus]		MGP_C3HHeJ_G0016813	-0.3477	0.0181066	down	Map7	ensconsin isoform 2 [Mus musculus]
MGP_C3HHeJ_G0002194	0.8943	0.00227116	up	MGP_C3HHeJ_G0002194	unnamed protein product [Mus musculus]		MGP_C3HHeJ_G0028458	0.9143	0.0181254	up	Dnali1	axonemal dynein light intermediate polypeptide 1 [Mus musculus]
MGP_C3HHeJ_G0019487	-0.812	0.00227516	down	MGP_C3HHeJ_G0019487	signal recognition particle 54 kDa protein isoform X1 [Prionailurus bengalensis]		MGP_C3HHeJ_G0032053	-0.2777	0.0181424	down	Chsy1	mKIAA0990 protein, partial [Mus musculus]
MGP_C3HHeJ_G0024923	-0.7463	0.00227553	down	Npm3	nucleoplasmin-3 [Mus musculus]		MGP_C3HHeJ_G0034643	-0.2551	0.0181388	down	Spg21	maspardin isoform 1 [Mus musculus]
MGP_C3HHeJ_G0018910	-0.6297	0.00227755	down	Ttc25	outer dynein arm-docking complex subunit 4 isoform 2 [Mus musculus]		MGP_C3HHeJ_G0004780	-0.7576	0.0181709	down	D230017M19Rik	mCG1035709 [Mus musculus]
MGP_C3HHeJ_G0024191	1.7509	0.00228856	up	Gm4951	uncharacterized protein LOC240327 [Mus musculus]		MGP_C3HHeJ_G0016039	1.2198	0.0181801	up	MGP_C3HHeJ_G0016039	UDP-glucuronosyltransferase 1A7 isoform X5 [Marmota monax]
MGP_C3HHeJ_G0026884	0.6644	0.00229003	up	Bbs12	Bardet-Biedl syndrome 12 protein homolog isoform 1 [Mus musculus]		MGP_C3HHeJ_G0027428	0.8622	0.0181855	up	Ovgp1	oviduct-specific glycoprotein precursor [Mus musculus]
MGP_C3HHeJ_G0030729	-0.2233	0.00228732	down	Copg1	COPG1 isoform 4, partial [Pongo abelii]		MGP_C3HHeJ_G0030529	-0.6083	0.0181974	down	B4galnt3	beta-1,4-N-acetylgalactosaminyltransferase 3 isoform X2 [Mus musculus]
MGP_C3HHeJ_G0024864	0.2832	0.00230303	up	Mms19	MMS19 (MET18 S. cerevisiae)-like, isoform CRA_c, partial [Mus musculus]		MGP_C3HHeJ_G0026224	0.7141	0.0182224	up	Vps16	unnamed protein product [Mus musculus]
MGP_C3HHeJ_G0028446	0.3385	0.00231732	up	Utp11l	UTP11-like, U3 small nucleolar ribonucleoprotein, (yeast), isoform CRA_b, partial [Mus musculus]		MGP_C3HHeJ_G0029542	-1.352	0.0182154	down	Gfi1	zinc finger protein Gfi-1 isoform X1 [Arvicanthis niloticus]
MGP_C3HHeJ_G0033303	-1.1594	0.00231569	down	Gpm6a	neuronal membrane glycoprotein M6-a isoform 1 [Mus musculus]		MGP_C3HHeJ_G0006986	-0.6634	0.0182735	down	9330102E08Rik	mCG144866, partial [Mus musculus]
MGP_C3HHeJ_G0035036	0.7088	0.00231629	up	Nbeal2	RecName: Full=Neurobeachin-like protein 2 [Mus musculus]		MGP_C3HHeJ_G0019255	-0.3487	0.0182796	down	Slc25a10	solute carrier family 25 (mitochondrial carrier, dicarboxylate transporter), member 10, isoform CRA_c [Mus musculus]
MGP_C3HHeJ_G0033433	1.1052	0.00232114	up	Ankle1	Ankle1 protein, partial [Mus musculus]		MGP_C3HHeJ_G0029573	-0.4867	0.0182633	down	Plcxd1	RecName: Full=PI-PLC X domain-containing protein 1 [Mus musculus]
MGP_C3HHeJ_G0021814	-1.1539	0.00232327	down	Kdelr3	ER lumen protein-retaining receptor 3 [Mus musculus]		MGP_C3HHeJ_G0016285	-0.6353	0.0182965	down	Ptpn7	protein tyrosine phosphatase, non-receptor type 7, isoform CRA_c [Rattus norvegicus]
MGP_C3HHeJ_G0027808	-0.5176	0.0023313	down	Bach2	transcription regulator protein BACH2 isoform X1 [Mus musculus]		MGP_C3HHeJ_G0022184	-0.4915	0.0183041	down	Zfp174	zinc finger protein 174 [Mus musculus]
MGP_C3HHeJ_G0034964	0.2955	0.00233073	up	Ip6k1	inositol hexakisphosphate kinase 1 isoform X2 [Rattus norvegicus]		MGP_C3HHeJ_G0027034	-0.6709	0.0183462	down	Tmem144	transmembrane protein 144, isoform CRA_a, partial [Mus musculus]
MGP_C3HHeJ_G0030452	-0.3938	0.00233376	down	Chn2	beta-chimaerin isoform X3 [Cricetulus griseus]		MGP_C3HHeJ_G0031561	-0.7951	0.0183504	down	Zfp526	zinc finger protein 526 isoform X1 [Mus musculus]
MGP_C3HHeJ_G0011059	1.6794	0.002338	up	MGP_C3HHeJ_G0011059	mCG50037 [Mus musculus]		MGP_C3HHeJ_G0017016	0.2346	0.0184373	up	P4ha1	prolyl 4-hydroxylase subunit alpha-1 isoform 3 precursor [Mus musculus]
MGP_C3HHeJ_G0028180	-0.8091	0.00233825	down	Ror1	inactive tyrosine-protein kinase transmembrane receptor ROR1 isoform 1 precursor [Mus musculus]		MGP_C3HHeJ_G0019079	1.0876	0.018444	up	Axin2	axin 2, partial [Homo sapiens]
MGP_C3HHeJ_G0030874	1.2518	0.00234219	up	Cd8a	unnamed protein product [Mus musculus]		MGP_C3HHeJ_G0030909	-0.4373	0.018411	down	Bid	BID [Mus musculus]
MGP_C3HHeJ_G0028821	0.5716	0.00236172	up	Fbxo6	F-box only protein 6b, isoform CRA_b, partial [Mus musculus]		MGP_C3HHeJ_G0033312	-0.3575	0.0184479	down	MGP_C3HHeJ_G0033312	high mobility group protein B2 [Mus caroli]
MGP_C3HHeJ_G0033195	-2.5341	0.00236666	down	Adrb3	beta-3 adrenergic receptor [Mus musculus]		MGP_C3HHeJ_G0035388	-0.4863	0.0184148	down	Gpc4	K-glypican [Mus musculus]
MGP_C3HHeJ_G0022055	-0.5391	0.00238611	down	Dnajc22	dnaJ homolog subfamily C member 22 [Mus musculus]		MGP_C3HHeJ_G0020213	-0.8839	0.0185042	down	F13a1	coagulation factor XIII, A1 subunit, isoform CRA_c, partial [Mus musculus]
MGP_C3HHeJ_G0015745	-0.6057	0.00238913	down	Pou3f3	POU domain, class 3, transcription factor 3 [Hylobates moloch]		MGP_C3HHeJ_G0023263	0.8454	0.0185145	up	Kank3	KN motif and ankyrin repeat domain-containing protein 3 isoform 2 [Mus musculus]
MGP_C3HHeJ_G0022016	-0.7009	0.00240125	down	Vdr	vitamin D3 receptor [Sturnira hondurensis]		MGP_C3HHeJ_G0030272	-0.2665	0.0185078	down	Creb3l2	mCG60418, partial [Mus musculus]
MGP_C3HHeJ_G0032612	-0.4886	0.00240179	down	Acsm1	acyl-CoA synthetase medium-chain family member 1 [Mus musculus]		MGP_C3HHeJ_G0032146	1.7541	0.0185647	up	Sh3gl3	Endophilin-A3 [Microtus ochrogaster]
MGP_C3HHeJ_G0018056	1.3696	0.00240447	up	Gm17334	unnamed protein product [Mus musculus]		MGP_C3HHeJ_G0031870	0.7949	0.0185872	up	Josd2	josephin-2 isoform X1 [Mus musculus]
MGP_C3HHeJ_G0006289	-4.3075	0.00241992	down	5730460C07Rik	mCG144626, partial [Mus musculus]		MGP_C3HHeJ_G0018406	0.6033	0.0186026	up	P2rx5	P2X purinoceptor 5 isoform 3 [Mus musculus]
MGP_C3HHeJ_G0031431	1.8632	0.0024213	up	Ceacam3	carcinoembryonic antigen-related cell adhesion molecule 3 precursor [Mus musculus]		MGP_C3HHeJ_G0005930	-0.6007	0.0186618	down	Gm26697	unnamed protein product, partial [Mus musculus]
MGP_C3HHeJ_G0017963	1.6281	0.00242397	up	Gm12185	interferon inducible GTPase [Mus musculus]		MGP_C3HHeJ_G0025171	2.1612	0.0186664	up	Lrrc26	leucine-rich repeat-containing protein 26 precursor [Mus musculus]
MGP_C3HHeJ_G0020757	-0.614	0.00242853	down	Ube2e1	ubiquitin-conjugating enzyme E2 E1 isoform X3 [Rattus norvegicus]		MGP_C3HHeJ_G0030067	-1.3548	0.0186596	down	MGP_C3HHeJ_G0030067	mCG115420, isoform CRA_c [Mus musculus]
MGP_C3HHeJ_G0021180	4.0892	0.00243316	up	Sgcg	gamma-sarcoglycan [Mus musculus]		MGP_C3HHeJ_G0031498	0.7183	0.0186381	up	Bcam	unnamed protein product [Mus musculus]
MGP_C3HHeJ_G0023958	-0.7081	0.00244624	down	Proc	vitamin K-dependent protein C isoform 3 precursor [Mus musculus]		MGP_C3HHeJ_G0033543	1.0348	0.0186616	up	4930432K21Rik	RIKEN cDNA 4930432K21 [Mus musculus]
MGP_C3HHeJ_G0017399	-1.3849	0.00245724	down	Ano4	anoctamin-4 isoform X1 [Mus musculus]		MGP_C3HHeJ_G0004118	0.7572	0.0187082	up	Gm36266	F-box only protein 24 [Mus pahari]
MGP_C3HHeJ_G0015924	0.3055	0.00246066	up	Zfp142	mCG133876, isoform CRA_c [Mus musculus]		MGP_C3HHeJ_G0018839	0.1905	0.0187247	up	Smarce1	SWI/SNF-related matrix-associated actin-dependent regulator chromatin subfamily E member 1, partial [Cricetulus griseus]
MGP_C3HHeJ_G0018409	0.2339	0.00246079	up	Ctns	cystinosin isoform X1 [Mus musculus]		MGP_C3HHeJ_G0031603	-0.3481	0.0187391	down	Egln2	prolyl hydroxylase EGLN2 isoform 1 [Mus musculus]
MGP_C3HHeJ_G0033665	0.4314	0.00246333	up	Kifc3	kinesin-like protein KIFC3 isoform X5 [Mus caroli]		MGP_C3HHeJ_G0019271	0.7178	0.0188108	up	MGP_C3HHeJ_G0019271	centromere protein X isoform X4 [Mus musculus]
MGP_C3HHeJ_G0021906	-4.0713	0.00247099	down	Efcab6	mKIAA1672 protein, partial [Mus musculus]		MGP_C3HHeJ_G0030500	0.6899	0.0188188	up	Vopp1	vesicular, overexpressed in cancer, prosurvival protein 1 isoform b [Mus musculus]
MGP_C3HHeJ_G0029241	-0.4343	0.00247482	down	Adgra3	G protein-coupled receptor 125 (predicted), isoform CRA_a [Rattus norvegicus]		MGP_C3HHeJ_G0003118	-0.9417	0.0188442	down	Slc6a19os	mCG20944, isoform CRA_b [Mus musculus]
MGP_C3HHeJ_G0006468	-1.724	0.00248115	down	Gm13056	NA		MGP_C3HHeJ_G0020346	-0.3718	0.0188547	down	Grk6	G protein-coupled receptor kinase 6 isoform c [Mus musculus]
MGP_C3HHeJ_G0024701	-0.5438	0.00249575	down	Nmrk1	nicotinamide riboside kinase 1 [Mus musculus]		MGP_C3HHeJ_G0027055	0.785	0.0188962	up	D930015E06Rik	unnamed protein product [Mus musculus]
MGP_C3HHeJ_G0024364	0.8055	0.00250314	up	Chka	Chka protein, partial [Mus musculus]		MGP_C3HHeJ_G0017233	-0.7055	0.01894	down	Gm26602	unnamed protein product, partial [Mus musculus]
MGP_C3HHeJ_G0033910	-0.4394	0.00250399	down	Mvd	diphosphomevalonate decarboxylase [Mus musculus]		MGP_C3HHeJ_G0018001	0.3371	0.0189583	up	Rufy1	unnamed protein product, partial [Mus musculus]
MGP_C3HHeJ_G0021898	0.3784	0.00250741	up	Pacsin2	protein kinase C and casein kinase substrate in neurons protein 2 isoform 1 [Mus musculus]		MGP_C3HHeJ_G0021032	1.9557	0.0189214	up	Rpgrip1	X-linked retinitis pigmentosa GTPase regulator-interacting protein 1 isoform X8 [Mus musculus]
MGP_C3HHeJ_G0029852	0.9875	0.00250974	up	Syna	syncytin-A precursor [Mus musculus]		MGP_C3HHeJ_G0032269	1.1638	0.018958	up	Ucp3	mitochondrial uncoupling protein 3 [Mus musculus]
MGP_C3HHeJ_G0023050	0.3239	0.00251706	up	Hagh	hydroxyacylglutathione hydrolase, mitochondrial isoform 12 [Mus musculus]		MGP_C3HHeJ_G0033732	0.7997	0.0189324	up	Tppp3	tubulin polymerization-promoting protein family member 3 isoform X1 [Nomascus leucogenys]
MGP_C3HHeJ_G0028401	0.9498	0.00251601	up	Guca2a	guanylin precursor [Mus musculus]		MGP_C3HHeJ_G0020315	-0.927	0.0189871	down	Hrh2	histamine receptor H 2 [Mus musculus]
MGP_C3HHeJ_G0002581	8.2197	0.00254198	up	Gm37335	NA		MGP_C3HHeJ_G0033496	0.5329	0.0190185	up	Mmaa	methylmalonic aciduria type A protein, mitochondrial isoform X1 [Mus caroli]
MGP_C3HHeJ_G0020546	-0.3087	0.00255345	down	Tmem167	protein kish-A, partial [Manis javanica]		MGP_C3HHeJ_G0035488	-0.2778	0.019017	down	Abcd1	ATP-binding cassette sub-family D member 1 [Mus musculus]
MGP_C3HHeJ_G0033070	-0.4094	0.0025528	down	Dcun1d2	mCG3700, isoform CRA_d, partial [Mus musculus]		MGP_C3HHeJ_G0015812	-0.484	0.0190374	down	Spats2l	SPATS2L, partial [Cervus elaphus hippelaphus]
MGP_C3HHeJ_G0023771	-0.7705	0.00256155	down	Prkd3	protein kinase C, nu, isoform CRA_c, partial [Mus musculus]		MGP_C3HHeJ_G0034421	0.4961	0.0190472	up	Fxyd2	sodium/potassium-transporting ATPase subunit gamma isoform a [Mus musculus]
MGP_C3HHeJ_G0025175	0.559	0.00256503	up	Uap1l1	unnamed protein product, partial [Mus musculus]		MGP_C3HHeJ_G0027674	0.5412	0.0190659	up	Gng5	guanine nucleotide-binding protein G(I)/G(S)/G(O) subunit gamma-5-like [Perognathus longimembris pacificus]
MGP_C3HHeJ_G0028157	1.4247	0.00257509	up	Cyp2j8	cytochrome P450, family 2, subfamily j, polypeptide 8 isoform 1 [Mus musculus]		MGP_C3HHeJ_G0028367	-0.2658	0.0190767	down	2610528J11Rik	type III endosome membrane protein TEMP [Mus musculus]
MGP_C3HHeJ_G0027900	-0.8739	0.00258181	down	Atp8b5	unnamed protein product [Mus musculus]		MGP_C3HHeJ_G0035054	0.4818	0.0190865	up	Lrrfip2	leucine-rich repeat flightless-interacting protein 2 isoform 1 [Mus musculus]
MGP_C3HHeJ_G0031261	0.8693	0.00258925	up	Cox6b2	cytochrome c oxidase subunit 6B2 isoform X1 [Mesocricetus auratus]		MGP_C3HHeJ_G0019115	-1.2122	0.0191164	down	Cd300lb	Cd300lb protein, partial [Mus musculus]
MGP_C3HHeJ_G0017126	0.5891	0.00259449	up	Gstt1	glutathione S-transferase theta-1 isoform 1 [Mus musculus]		MGP_C3HHeJ_G0016950	0.8676	0.0191697	up	Sobp	sine oculis-binding protein homolog [Mus musculus]
MGP_C3HHeJ_G0019560	-0.4465	0.00259826	down	2700049A03Rik	protein TALPID3 isoform 2 [Mus musculus]		MGP_C3HHeJ_G0019236	0.4059	0.0191666	up	Baiap2	brain-specific angiogenesis inhibitor 1-associated protein 2 isoform X2 [Mus caroli]
MGP_C3HHeJ_G0032154	0.4809	0.00260241	up	Stard5	stAR-related lipid transfer protein 5 isoform X2 [Oryctolagus cuniculus]		MGP_C3HHeJ_G0021502	1.2433	0.0191724	up	Dnah5	dynein, axonemal, heavy chain 5, isoform CRA_a, partial [Mus musculus]
MGP_C3HHeJ_G0031161	0.5068	0.00261176	up	Gm6614	solute carrier organic anion transporter family member 1A3 [Mus musculus]		MGP_C3HHeJ_G0033889	-0.2483	0.0192421	down	Emc8	ER membrane protein complex subunit 8 isoform X2 [Arvicola amphibius]
MGP_C3HHeJ_G0029671	-0.6339	0.0026152	down	Ccdc64	unnamed protein product [Mus musculus]		MGP_C3HHeJ_G0013869	-0.325	0.019347	down	MGP_C3HHeJ_G0013869	glyceraldehyde-3-phosphate dehydrogenase isoform X1 [Mus caroli]
MGP_C3HHeJ_G0031528	0.3838	0.00261663	up	Zfp94	zinc finger protein 235-like [Meriones unguiculatus]		MGP_C3HHeJ_G0019485	0.4956	0.0193849	up	MGP_C3HHeJ_G0019485	uncharacterized protein LOC72658 [Mus musculus]
MGP_C3HHeJ_G0025852	0.4665	0.00262061	up	Fnbp4	formin binding protein 30 [Mus musculus]		MGP_C3HHeJ_G0020957	-0.9524	0.0194009	down	Dlgap5	discs, large homolog 7 (Drosophila), isoform CRA_c, partial [Mus musculus]
MGP_C3HHeJ_G0031394	0.4999	0.00262045	up	MGP_C3HHeJ_G0031394	selenoprotein W, muscle 1, partial [Mus musculus]		MGP_C3HHeJ_G0021835	0.3924	0.0193558	up	Atf4	cyclic AMP-dependent transcription factor ATF-4 [Mus musculus]
MGP_C3HHeJ_G0010605	1.6086	0.00262271	up	MGP_C3HHeJ_G0010605	interferon-gamma-inducible p47 GTPase [Mus musculus]		MGP_C3HHeJ_G0026537	0.4302	0.0194	up	Jph2	junctophilin-2 [Mus musculus]
MGP_C3HHeJ_G0016335	1.1418	0.00262563	up	Rgs1	regulator of G-protein signaling 1 isoform X1 [Mus musculus]		MGP_C3HHeJ_G0029763	0.3863	0.0193795	up	Mlxip	Mlxip protein, partial [Mus musculus]
MGP_C3HHeJ_G0031004	0.8176	0.00265277	up	Kcna5	potassium voltage-gated channel subfamily A member 5 [Mus musculus]		MGP_C3HHeJ_G0029783	0.3084	0.0193822	up	Pitpnm2	membrane-associated phosphatidylinositol transfer protein 2 isoform X6 [Mus musculus]
MGP_C3HHeJ_G0005625	2.3142	0.00266084	up	Gm20109	NA		MGP_C3HHeJ_G0031703	0.3043	0.0193532	up	Zfp260	mCG1030897, partial [Mus musculus]
MGP_C3HHeJ_G0028486	0.4167	0.0026593	up	Sfpq	mCG10912, isoform CRA_c, partial [Mus musculus]		MGP_C3HHeJ_G0017642	0.478	0.0194866	up	Dgka	diacylglycerol kinase alpha isoform 2 [Mus musculus]
MGP_C3HHeJ_G0026899	-0.3794	0.00267078	down	Larp1b	la-related protein 1B isoform X4 [Mus musculus]		MGP_C3HHeJ_G0027864	0.7562	0.0194787	up	Enho	unnamed protein product, partial [Mus musculus]
MGP_C3HHeJ_G0027746	-0.366	0.00267542	down	Ndufaf6	NADH dehydrogenase (ubiquinone) complex I, assembly factor 6 isoform X13 [Mus musculus]		MGP_C3HHeJ_G0018915	0.9868	0.0195285	up	Dhx58	DNA segment, Chr 11, Lothar Hennighausen 2, expressed, isoform CRA_c [Mus musculus]
MGP_C3HHeJ_G0028160	-0.8291	0.00267655	down	Cyp2j5	cytochrome P450 2J5 [Mus musculus]		MGP_C3HHeJ_G0024589	-0.3493	0.0195209	down	Vps37c	vacuolar protein sorting 37C (yeast), isoform CRA_b, partial [Mus musculus]
MGP_C3HHeJ_G0033374	0.3008	0.00268139	up	Mau2	MAU2 chromatid cohesion factor homolog isoform X1 [Microtus oregoni]		MGP_C3HHeJ_G0026384	0.5452	0.0195093	up	Defb29	beta-defensin 29 precursor [Mus musculus]
MGP_C3HHeJ_G0027985	-0.5155	0.00268995	down	Tmem246	post-GPI attachment to proteins factor 4 [Rattus norvegicus]		MGP_C3HHeJ_G0001163	0.7861	0.019551	up	MGP_C3HHeJ_G0001163	mCG1030897, partial [Mus musculus]
MGP_C3HHeJ_G0032611	-0.6636	0.00270052	down	Acsm2	acyl-coenzyme A synthetase ACSM2, mitochondrial isoform 1 [Mus musculus]		MGP_C3HHeJ_G0022097	0.6766	0.0195609	up	Slc4a8	unnamed protein product [Mus musculus]
MGP_C3HHeJ_G0007304	2.6425	0.0027102	up	Gm26739	mCG64248 [Mus musculus]		MGP_C3HHeJ_G0005478	0.8383	0.0196744	up	Gm26908	vinexin [Cricetulus griseus]
MGP_C3HHeJ_G0033413	0.3408	0.00270726	up	Mpv17l2	mpv17-like protein 2 [Mus musculus]		MGP_C3HHeJ_G0010706	1.7105	0.0196452	up	MGP_C3HHeJ_G0010706	mCG13235 [Mus musculus]
MGP_C3HHeJ_G0035357	-0.8487	0.002712	down	Smarca1	SWI/SNF related, matrix associated, actin dependent regulator of chromatin, subfamily a, member 1, isoform CRA_c, partial [Mus musculus]		MGP_C3HHeJ_G0011736	0.5086	0.0196119	up	MGP_C3HHeJ_G0011736	mCG130706 [Mus musculus]
MGP_C3HHeJ_G0035735	-1.2432	0.00271092	down	Srpx2	sushi-repeat-containing protein, X-linked 2 [Mus musculus]		MGP_C3HHeJ_G0018256	1.1848	0.0196815	up	Ccdc42	coiled-coil domain-containing protein 42 isoform X2 [Mus pahari]
MGP_C3HHeJ_G0007378	-0.8187	0.00271911	down	Gm19541	mCG147885 [Mus musculus]		MGP_C3HHeJ_G0022629	0.551	0.0196728	up	Filip1l	downregulated in ovarian cancer 1-like protein [Mus musculus]
MGP_C3HHeJ_G0019852	0.7916	0.00272067	up	Slc25a47	AI132487 protein, partial [Mus musculus]		MGP_C3HHeJ_G0025965	0.627	0.0196905	up	Fibin	fin bud initiation factor homolog precursor [Mus musculus]
MGP_C3HHeJ_G0028994	-1.1125	0.00273057	down	Sema3d	sema domain, immunoglobulin domain (Ig), short basic domain, secreted, (semaphorin) 3D, isoform CRA_c, partial [Mus musculus]		MGP_C3HHeJ_G0027362	-0.5485	0.0196373	down	Hao2	2-Hydroxyacid oxidase 2 [Mus musculus]
MGP_C3HHeJ_G0030433	0.6803	0.00272946	up	Hoxa1	Homeo box A1 [Mus musculus]		MGP_C3HHeJ_G0032954	1.9869	0.0196648	up	Syt8	synaptotagmin-8 isoform X5 [Mus musculus]
MGP_C3HHeJ_G0032862	0.4566	0.00273353	up	MGP_C3HHeJ_G0032862	peroxisomal N(1)-acetyl-spermine/spermidine oxidase isoform 2 [Mus musculus]		MGP_C3HHeJ_G0002779	1.0459	0.0197317	up	Hk1os	uncharacterized protein LOC128114686 [Peromyscus californicus insignis]
MGP_C3HHeJ_G0017579	0.7152	0.00274816	up	Ddit3	DNA-damage inducible transcript 3, isoform CRA_b, partial [Mus musculus]		MGP_C3HHeJ_G0030045	-0.3872	0.0197513	down	Bri3	brain protein I3 isoform X1 [Mesocricetus auratus]
MGP_C3HHeJ_G0027755	1.2082	0.00274859	up	Gem	GTP-binding protein GEM [Microtus ochrogaster]		MGP_C3HHeJ_G0004435	-1.0356	0.0198241	down	Gm16982	mCG145965, partial [Mus musculus]
MGP_C3HHeJ_G0024724	-0.8882	0.00275398	down	Fam189a2	endosomal transmembrane epsin interactor 1 [Mus musculus]		MGP_C3HHeJ_G0004761	1.1151	0.0198654	up	Gm4208	mCG146959 [Mus musculus]
MGP_C3HHeJ_G0035225	-0.4814	0.00275476	down	Ebp	3-beta-hydroxysteroid-Delta(8),Delta(7)-isomerase [Mus musculus]		MGP_C3HHeJ_G0015120	-1.3278	0.0198865	down	Gm10125	unnamed protein product, partial [Mus musculus]
MGP_C3HHeJ_G0027793	-0.4969	0.00275773	down	Coq3	ubiquinone biosynthesis O-methyltransferase, mitochondrial isoform 1 [Mus musculus]		MGP_C3HHeJ_G0016299	1.1794	0.0198959	up	Tnnt2	troponin T, cardiac muscle isoform g [Mus musculus]
MGP_C3HHeJ_G0020232	-2.1311	0.00276301	down	Mak	male germ cell-associated kinase, isoform CRA_b, partial [Mus musculus]		MGP_C3HHeJ_G0022066	0.895	0.0199021	up	Aqp2	unknown [Rattus norvegicus]
MGP_C3HHeJ_G0019352	-0.7068	0.00276668	down	Mycn	LOW QUALITY PROTEIN: N-myc proto-oncogene protein-like [Castor canadensis]		MGP_C3HHeJ_G0026696	-0.7362	0.019882	down	Cdh4	hypothetical protein DUI87_27947 [Hirundo rustica rustica]
MGP_C3HHeJ_G0021915	0.5314	0.0027727	up	Prr5	proline-rich protein 5 isoform 1 [Mus musculus]		MGP_C3HHeJ_G0027397	0.8423	0.0198852	up	Olfml3	BC027582 protein [Mus musculus]
MGP_C3HHeJ_G0026175	1.3454	0.00277339	up	Dusp2	dual specificity protein phosphatase 2 [Acomys russatus]		MGP_C3HHeJ_G0028542	1.1643	0.0198379	up	Gm853	ornithine decarboxylase-like [Mus musculus]
MGP_C3HHeJ_G0034616	0.5344	0.00277494	up	Smad6	mothers against decapentaplegic homolog 6 [Mus musculus]		MGP_C3HHeJ_G0028550	0.4846	0.0197948	up	Sdc3	syndecan-3 isoform X2 [Mus musculus]
MGP_C3HHeJ_G0034434	1.021	0.00278481	up	Apoa5	apolipoprotein A-V precursor [Mus musculus]		MGP_C3HHeJ_G0029955	0.446	0.0198433	up	Cnpy4	protein canopy homolog 4 isoform X2 [Castor canadensis]
MGP_C3HHeJ_G0024799	-0.9531	0.00279895	down	Pank1	pantothenate kinase 1 isoform 1 [Mus musculus]		MGP_C3HHeJ_G0032262	0.2892	0.0199078	up	Pold3	DNA polymerase delta subunit 3 isoform X3 [Mus musculus]
MGP_C3HHeJ_G0020494	-0.2726	0.00281225	down	Clptm1l	lipid scramblase CLPTM1L [Mus musculus]		MGP_C3HHeJ_G0006637	-0.6504	0.0199368	down	Gm43270	mCG1030734, partial [Mus musculus]
MGP_C3HHeJ_G0028514	1.0183	0.00282103	up	Sync	unnamed protein product [Mus musculus]		MGP_C3HHeJ_G0034392	0.703	0.019953	up	Ccdc84	Coiled-coil domain containing 84, partial [Mus musculus]
MGP_C3HHeJ_G0034439	-0.7239	0.00282866	down	Cadm1	immunoglobulin superfamily, member 4A, isoform CRA_c, partial [Mus musculus]		MGP_C3HHeJ_G0001547	2.8354	0.0200465	up	MGP_C3HHeJ_G0001547	NA
MGP_C3HHeJ_G0005262	0.9871	0.00283728	up	Gm4419	mCG1037845, partial [Mus musculus]		MGP_C3HHeJ_G0005404	-0.6694	0.0200289	down	Gm17750	mCG3040, isoform CRA_a [Mus musculus]
MGP_C3HHeJ_G0019381	0.9075	0.00283701	up	Mboat2	lysophospholipid acyltransferase 2 isoform b [Mus musculus]		MGP_C3HHeJ_G0017856	0.6024	0.0200877	up	Efemp1	EGF-containing fibulin-like extracellular matrix protein 1 precursor [Mus musculus]
MGP_C3HHeJ_G0026476	-0.5689	0.00284533	down	MGP_C3HHeJ_G0026476	nitrogen fixation gene 1 (S. cerevisiae), isoform CRA_a, partial [Mus musculus]		MGP_C3HHeJ_G0018042	0.6512	0.0200622	up	Uqcrq	ubiquinol-cytochrome c reductase, complex III subunit VII, isoform CRA_b, partial [Mus musculus]
MGP_C3HHeJ_G0005193	0.8349	0.00285422	up	C030037D09Rik	translation initiation factor IF-2-like [Microtus fortis]		MGP_C3HHeJ_G0022533	0.5678	0.0200696	up	Ndufb4	predicted pseudogene 3244 [Mus musculus]
MGP_C3HHeJ_G0005679	-0.9365	0.00285566	down	MGP_C3HHeJ_G0005679	unnamed protein product [Mus musculus]		MGP_C3HHeJ_G0030999	-0.3959	0.0200733	down	Plekhg6	pleckstrin homology domain containing, family G (with RhoGef domain) member 6, isoform CRA_a [Mus musculus]
MGP_C3HHeJ_G0025073	-1.0352	0.00285941	down	Itih5	inter-alpha-trypsin inhibitor heavy chain H5 precursor [Mus musculus]		MGP_C3HHeJ_G0035261	-1.2434	0.020092	down	Gpr34	probable G-protein coupled receptor 34 [Mus musculus]
MGP_C3HHeJ_G0018929	-0.4954	0.00288224	down	Coasy	bifunctional coenzyme A synthase isoform X1 [Mus musculus]		MGP_C3HHeJ_G0026628	0.6933	0.0201236	up	Ptgis	prostaglandin I2 (prostacyclin) synthase, isoform CRA_a [Mus musculus]
MGP_C3HHeJ_G0028073	0.6323	0.00288551	up	Astn2	astrotactin-2 isoform a precursor [Mus musculus]		MGP_C3HHeJ_G0030676	0.3782	0.020116	up	Ccdc174	Ccdc174 [Phodopus roborovskii]
MGP_C3HHeJ_G0017970	-5.4182	0.00290324	down	MGP_C3HHeJ_G0017970	Olfactory receptor 1396 [Mus musculus]		MGP_C3HHeJ_G0032065	0.5337	0.0201556	up	Synm	desmuslin, isoform CRA_b [Mus musculus]
MGP_C3HHeJ_G0005524	0.8079	0.0029084	up	Gm17597	mCG147096 [Mus musculus]		MGP_C3HHeJ_G0033886	0.8842	0.0201816	up	Gins2	DNA replication complex GINS protein PSF2 [Mus musculus]
MGP_C3HHeJ_G0004523	-1.5162	0.00293041	down	1810064F22Rik	zinc finger protein 564 [Mus musculus]		MGP_C3HHeJ_G0004038	-0.8236	0.0202166	down	4930458D05Rik	mCG142645, partial [Mus musculus]
MGP_C3HHeJ_G0022996	-0.7232	0.00293381	down	Flywch2	FLYWCH family member 2 isoform X3 [Mus pahari]		MGP_C3HHeJ_G0010514	-1.2066	0.0202159	down	MGP_C3HHeJ_G0010514	60S ribosomal protein L15-like [Hyaena hyaena]
MGP_C3HHeJ_G0007165	-1.0882	0.00296281	down	Gm10603	mCG116435, isoform CRA_d [Mus musculus]		MGP_C3HHeJ_G0026944	-1.195	0.0202215	down	Tm4sf4	transmembrane 4 L6 family member 4 [Mus musculus]
MGP_C3HHeJ_G0019216	0.3508	0.00296485	up	Cant1	calcium activated nucleotidase 1, isoform CRA_b, partial [Mus musculus]		MGP_C3HHeJ_G0024407	-0.4809	0.0202482	down	MGP_C3HHeJ_G0024407	RNA-binding protein 4B isoform X3 [Mus pahari]
MGP_C3HHeJ_G0027467	-1.6017	0.00296317	down	Gnat2	mCG4057, isoform CRA_b, partial [Mus musculus]		MGP_C3HHeJ_G0020400	0.7947	0.0202835	up	Ctla2b	cytotoxic T lymphocyte-associated protein 2 beta precursor, partial [Mus musculus]
MGP_C3HHeJ_G0033592	-0.9199	0.00296143	down	Itfg1	Integrin alpha FG-GAP repeat containing 1 [Mus musculus]		MGP_C3HHeJ_G0033826	0.8022	0.0202979	up	Znrf1	E3 ubiquitin-protein ligase ZNRF1 [Alligator mississippiensis]
MGP_C3HHeJ_G0035493	-0.7496	0.00296167	down	Pdzd4	PDZ domain containing 4, isoform CRA_a, partial [Mus musculus]		MGP_C3HHeJ_G0014200	-0.8419	0.0203824	down	MGP_C3HHeJ_G0014200	macrophage immunometabolism regulator [Mus musculus]
MGP_C3HHeJ_G0002209	-0.6696	0.00297198	down	MGP_C3HHeJ_G0002209	NA		MGP_C3HHeJ_G0018715	-0.3043	0.020355	down	Rsad1	radical S-adenosyl methionine domain containing 1, isoform CRA_a [Mus musculus]
MGP_C3HHeJ_G0023641	-0.3657	0.0029764	down	Mydgf	unnamed protein product, partial [Mus musculus]		MGP_C3HHeJ_G0020907	0.9184	0.0203275	up	Fam25c	RIKEN cDNA 2200001I15, partial [Mus musculus]
MGP_C3HHeJ_G0019354	-0.4683	0.00298735	down	Nbas	neuroblastoma-amplified sequence isoform 1 [Mus musculus]		MGP_C3HHeJ_G0024476	0.4607	0.0204026	up	Tm7sf2	delta(14)-sterol reductase isoform X3 [Meriones unguiculatus]
MGP_C3HHeJ_G0016060	-0.8248	0.0029959	down	Ackr3	atypical chemokine receptor 3 isoform X2 [Grammomys surdaster]		MGP_C3HHeJ_G0027738	0.4821	0.0203578	up	Car8	carbonic anhydrase-related protein [Mus musculus]
MGP_C3HHeJ_G0018959	0.4484	0.00300156	up	Tmem106a	transmembrane protein 106A [Mus musculus]		MGP_C3HHeJ_G0030753	-0.4346	0.0203949	down	Pcbp1	poly(rC)-binding protein 1 [Bos taurus]
MGP_C3HHeJ_G0024732	-0.6289	0.00300697	down	Dock8	Dedicator of cytokinesis 8 [Mus musculus]		MGP_C3HHeJ_G0032790	-0.4291	0.0203802	down	Tacc2	transforming acidic coiled-coil-containing protein 2 isoform X39 [Mus musculus]
MGP_C3HHeJ_G0023955	0.8688	0.00301454	up	Gpr17	uracil nucleotide/cysteinyl leukotriene receptor [Arvicanthis niloticus]		MGP_C3HHeJ_G0024290	0.4212	0.0204224	up	Cxxc1	CXXC-type zinc finger protein 1 isoform 1 [Mus musculus]
MGP_C3HHeJ_G0034879	0.7471	0.00301589	up	Trf	serotransferrin precursor [Mus musculus]		MGP_C3HHeJ_G0028988	-0.846	0.0204451	down	Abcb4	pgp3, partial [Rattus norvegicus]
MGP_C3HHeJ_G0021417	-0.4269	0.00303745	down	Pcca	propionyl-CoA carboxylase alpha chain, mitochondrial isoform X2 [Mus caroli]		MGP_C3HHeJ_G0023940	0.3793	0.0204822	up	Tpgs2	tubulin polyglutamylase complex subunit 2 isoform a [Mus musculus]
MGP_C3HHeJ_G0029122	1.0801	0.00304747	up	Gckr	glucokinase regulatory protein, isoform CRA_a [Rattus norvegicus]		MGP_C3HHeJ_G0017580	0.8483	0.0205184	up	Mars	methionine-tRNA synthetase, isoform CRA_a, partial [Mus musculus]
MGP_C3HHeJ_G0032278	0.3538	0.00308242	up	Arhgef17	mCG116432, isoform CRA_b [Mus musculus]		MGP_C3HHeJ_G0001821	0.5029	0.0205318	up	MGP_C3HHeJ_G0001821	NA
MGP_C3HHeJ_G0004775	3.654	0.00308757	up	Gm8883	NA		MGP_C3HHeJ_G0015848	0.4297	0.0205904	up	Raph1	mCG147233 [Mus musculus]
MGP_C3HHeJ_G0017406	-1.3836	0.00309517	down	MGP_C3HHeJ_G0017406	ankyrin repeat and sterile alpha motif domain-containing protein 1B isoform X41 [Mus musculus]		MGP_C3HHeJ_G0020438	0.3023	0.0205996	up	Uqcrb	cytochrome b-c1 complex subunit 7 isoform X1 [Apodemus sylvaticus]
MGP_C3HHeJ_G0017046	-0.2452	0.00311867	down	Sar1a	GTP-binding protein SAR1a [Rattus norvegicus]		MGP_C3HHeJ_G0012558	0.4446	0.0206436	up	MGP_C3HHeJ_G0012558	unnamed protein product, partial [Mus musculus]
MGP_C3HHeJ_G0020305	3.854	0.00312985	up	Diras2	GTP-binding protein Di-Ras2 [Mus musculus]		MGP_C3HHeJ_G0020901	0.8239	0.020637	up	Anxa8	annexin A8 isoform 2 [Mus musculus]
MGP_C3HHeJ_G0017840	-0.3576	0.00313474	down	Xpo1	PREDICTED: exportin-1, partial [Phalacrocorax carbo]		MGP_C3HHeJ_G0029987	-0.1924	0.0206561	down	Mafk	transcription factor MafK isoform X1 [Mastomys coucha]
MGP_C3HHeJ_G0004403	1.5876	0.00314614	up	Gm15133	NA		MGP_C3HHeJ_G0032983	-0.5167	0.020674	down	Shank2	SH3 and multiple ankyrin repeat domains protein 2 isoform X10 [Mus musculus]
MGP_C3HHeJ_G0032909	-0.2519	0.00316133	down	MGP_C3HHeJ_G0032909	phosphatidylserine synthase 2, isoform CRA_e [Mus musculus]		MGP_C3HHeJ_G0032069	-0.3879	0.0206995	down	Nr2f2	COUP transcription factor 2 isoform X4 [Tachyglossus aculeatus]
MGP_C3HHeJ_G0028512	0.3306	0.00318005	up	Yars	hypothetical protein A6R68_14113 [Neotoma lepida]		MGP_C3HHeJ_G0032849	1.3239	0.0207153	up	MGP_C3HHeJ_G0032849	unnamed protein product [Mus musculus]
MGP_C3HHeJ_G0023174	0.6278	0.00318321	up	Brpf3	Bromodomain and PHD finger containing, 3 [Mus musculus]		MGP_C3HHeJ_G0035311	-1.043	0.0207181	down	Slc25a43	solute carrier family 25 member 43 isoform X2 [Grammomys surdaster]
MGP_C3HHeJ_G0016493	0.3807	0.00319545	up	Gm7694	uncharacterized protein C1orf226 homolog [Mus musculus]		MGP_C3HHeJ_G0004228	1.1486	0.0207762	up	Gm5577	unnamed protein product, partial [Mus musculus]
MGP_C3HHeJ_G0028442	-0.3955	0.00319496	down	Mycbp	c-myc binding protein, isoform CRA_a, partial [Mus musculus]		MGP_C3HHeJ_G0021037	0.6628	0.0207586	up	Mettl3	methyltransferase like 3 [Homo sapiens]
MGP_C3HHeJ_G0017292	0.8184	0.00321236	up	Gadd45b	growth arrest and DNA damage-inducible protein GADD45 beta [Mus musculus]		MGP_C3HHeJ_G0024711	-0.6651	0.020778	down	Gda	mKIAA1258 protein, partial [Mus musculus]
MGP_C3HHeJ_G0033167	-0.2622	0.00321592	down	Tm2d2	TM2 domain-containing protein 2 precursor [Mus musculus]		MGP_C3HHeJ_G0031971	0.5694	0.0208163	up	Sergef	secretion-regulating guanine nucleotide exchange factor isoform X5 [Mus musculus]
MGP_C3HHeJ_G0029037	0.9357	0.00323169	up	Abcb8	ATP-binding cassette, sub-family B (MDR/TAP), member 8, isoform CRA_c [Mus musculus]		MGP_C3HHeJ_G0035642	-1.0532	0.0208037	down	Cxcr3	C-X-C chemokine receptor type 3 [Mus musculus]
MGP_C3HHeJ_G0028489	-0.4365	0.00324475	down	Tmem35b	transposase-like protein, partial [Mus musculus]		MGP_C3HHeJ_G0011028	-0.4102	0.0208522	down	MGP_C3HHeJ_G0011028	LOW QUALITY PROTEIN: glyceraldehyde-3-phosphate dehydrogenase [Vulpes lagopus]
MGP_C3HHeJ_G0028035	-0.5134	0.00324811	down	Ugcg	ceramide glucosyltransferase [Mus musculus]		MGP_C3HHeJ_G0021175	-0.6399	0.0208433	down	Spata13	PREDICTED: spermatogenesis-associated protein 13 isoform X2 [Mandrillus leucophaeus]
MGP_C3HHeJ_G0010620	-1.1728	0.00325726	down	MGP_C3HHeJ_G0010620	histone H3.3-like [Nomascus leucogenys]		MGP_C3HHeJ_G0019791	0.3965	0.020889	up	Otub2	ubiquitin thioesterase OTUB2 [Ictidomys tridecemlineatus]
MGP_C3HHeJ_G0016905	-0.6207	0.00326008	down	Marcks	myristoylated alanine-rich C-kinase substrate [Mus musculus]		MGP_C3HHeJ_G0026291	0.5923	0.0209359	up	Flrt3	mKIAA1469 protein, partial [Mus musculus]
MGP_C3HHeJ_G0017174	1.1101	0.00327056	up	Trpm2	transient receptor potential cation channel subfamily M member 2 isoform X8 [Mus musculus]		MGP_C3HHeJ_G0026352	0.323	0.0209786	up	Abhd12	lysophosphatidylserine lipase ABHD12 isoform X2 [Rattus rattus]
MGP_C3HHeJ_G0027148	-0.6658	0.00327164	down	Dcst1	mCG145738, isoform CRA_c [Mus musculus]		MGP_C3HHeJ_G0032207	-0.2895	0.020986	down	Crebzf	mCG50424, isoform CRA_a, partial [Mus musculus]
MGP_C3HHeJ_G0015608	-1.1114	0.00327577	down	Prex2	phosphatidylinositol 3,4,5-trisphosphate-dependent Rac exchanger 2 protein isoform 1 [Mus musculus]		MGP_C3HHeJ_G0033994	0.802	0.0210402	up	Gria4	glutamate receptor, ionotropic, AMPA4 (alpha 4), isoform CRA_a, partial [Mus musculus]
MGP_C3HHeJ_G0015900	-0.316	0.00329473	down	Xrcc5	X-ray repair cross-complementing protein 5 isoform 1 [Mus musculus]		MGP_C3HHeJ_G0034104	0.5535	0.0210327	up	Ubl5	Chain A, ubiquitin-like 5 [Mus musculus]
MGP_C3HHeJ_G0027194	2.1281	0.00330411	up	S100a8	protein S100-A8 [Mus musculus]		MGP_C3HHeJ_G0039407	1.0079	0.021023	up	MGP_C3HHeJ_G0039407	BC022960 protein, partial [Mus musculus]
MGP_C3HHeJ_G0030900	0.5836	0.0033171	up	Prdm5	PR domain containing 5, isoform CRA_b, partial [Mus musculus]		MGP_C3HHeJ_G0005607	2.1322	0.0210625	up	Gm28873	NA
MGP_C3HHeJ_G0033093	-0.6781	0.00332289	down	Kbtbd11	mCG1048587 [Mus musculus]		MGP_C3HHeJ_G0019614	-0.9082	0.0210708	down	Fam71d	Golgi-associated RAB2 interactor protein 2 isoform 1 [Mus musculus]
MGP_C3HHeJ_G0016489	-0.9388	0.00333098	down	Ddr2	discoidin domain-containing receptor 2 isoform X1 [Mus caroli]		MGP_C3HHeJ_G0035025	0.8471	0.0210822	up	Dhx30	unnamed protein product [Homo sapiens]
MGP_C3HHeJ_G0029868	0.6869	0.00332952	up	Mlxipl	MLX interacting protein-like, isoform CRA_b, partial [Mus musculus]		MGP_C3HHeJ_G0022600	0.4896	0.0211204	up	Dzip3	mKIAA0675 protein, partial [Mus musculus]
MGP_C3HHeJ_G0035046	0.717	0.00332856	up	Tmie	mCG148147 [Mus musculus]		MGP_C3HHeJ_G0028263	0.2569	0.0211996	up	Osbpl9	oxysterol-binding protein-related protein 9 isoform X6 [Mus musculus]
MGP_C3HHeJ_G0028235	-0.6742	0.00333452	down	Ndc1	nucleoporin NDC1 [Grammomys surdaster]		MGP_C3HHeJ_G0035607	-1.1377	0.0212326	down	Eda2r	ectodysplasin A2 isoform receptor, isoform CRA_a, partial [Mus musculus]
MGP_C3HHeJ_G0029995	0.3699	0.00334436	up	Snx8	sorting nexin-8 isoform X5 [Mus musculus]		MGP_C3HHeJ_G0022309	-0.8294	0.0212631	down	Serpind1	heparin cofactor 2 precursor [Mus musculus]
MGP_C3HHeJ_G0016007	-0.397	0.00334741	down	MGP_C3HHeJ_G0016007	unnamed protein product, partial [Mus musculus]		MGP_C3HHeJ_G0026075	0.2482	0.0212563	up	Mapkbp1	mitogen activated protein kinase binding protein 1, isoform CRA_a [Mus musculus]
MGP_C3HHeJ_G0021097	0.565	0.00335811	up	Rnf31	Chain B, E3 ubiquitin-protein ligase RNF31 [Homo sapiens]		MGP_C3HHeJ_G0000356	2.2855	0.0212862	up	MGP_C3HHeJ_G0000356	NA
MGP_C3HHeJ_G0029351	-0.2181	0.00336075	down	Srp72	mCG15863, isoform CRA_b, partial [Mus musculus]		MGP_C3HHeJ_G0003445	0.9657	0.0213648	up	Gm13398	mCG147229, partial [Mus musculus]
MGP_C3HHeJ_G0015099	-3.4303	0.0033644	down	Gm16046	NA		MGP_C3HHeJ_G0003779	-1.6749	0.0214476	down	1810013D15Rik	unnamed protein product, partial [Mus musculus]
MGP_C3HHeJ_G0022323	-0.4472	0.00336839	down	Car15	unnamed protein product [Mus musculus]		MGP_C3HHeJ_G0017735	-1.1426	0.0214275	down	Lif	leukemia inhibitory factor [Eptesicus fuscus]
MGP_C3HHeJ_G0017318	1.0552	0.00342708	up	4930404N11Rik	RIKEN cDNA 4930404N11, isoform CRA_b, partial [Mus musculus]		MGP_C3HHeJ_G0018098	-1.0579	0.0214575	down	Irgm2	interferon inducible GTPase 2, isoform CRA_b, partial [Mus musculus]
MGP_C3HHeJ_G0021141	0.1956	0.00343103	up	Zmym5	zinc finger MYM-type protein 5 [Mus musculus]		MGP_C3HHeJ_G0021597	0.2866	0.0213601	up	Mrpl13	mCG147268 [Mus musculus]
MGP_C3HHeJ_G0001199	1.0466	0.00345839	up	MGP_C3HHeJ_G0001199	serine/arginine repetitive matrix protein 1-like [Mus caroli]		MGP_C3HHeJ_G0022015	0.9066	0.0213581	up	Hdac7	histone deacetylase 7 [Phyllostomus discolor]
MGP_C3HHeJ_G0020758	0.5168	0.00346685	up	Ube2e2	ubiquitin-conjugating enzyme E2E 2 (UBC4/5 homolog, yeast), isoform CRA_b, partial [Mus musculus]		MGP_C3HHeJ_G0023121	0.5126	0.0213413	up	Luc7l	putative RNA-binding protein Luc7-like 1 isoform X1 [Mus caroli]
MGP_C3HHeJ_G0016937	0.6587	0.00347678	up	MGP_C3HHeJ_G0016937	coiled-coil domain containing 162 [Mus musculus]		MGP_C3HHeJ_G0024862	0.3114	0.0214447	up	Exosc1	exosome component 1, isoform CRA_c, partial [Mus musculus]
MGP_C3HHeJ_G0020680	-0.9431	0.00347429	down	Skiv2l2	exosome RNA helicase MTR4 [Mus musculus]		MGP_C3HHeJ_G0026218	0.8505	0.0214219	up	Ebf4	transcription factor COE4 isoform 1 precursor [Mus musculus]
MGP_C3HHeJ_G0034007	2.5096	0.00347812	up	Mmp8	neutrophil collagenase preproprotein [Mus musculus]		MGP_C3HHeJ_G0026603	0.3186	0.0214284	up	Ncoa5	mKIAA1637 protein, partial [Mus musculus]
MGP_C3HHeJ_G0019100	-0.5578	0.00348582	down	Slc39a11	solute carrier family 39 (metal ion transporter), member 11, isoform CRA_a, partial [Mus musculus]		MGP_C3HHeJ_G0028462	0.9897	0.0214261	up	Grik3	LOW QUALITY PROTEIN: glutamate receptor ionotropic, kainate 3 [Peromyscus leucopus]
MGP_C3HHeJ_G0027982	-0.459	0.00348457	down	Mrpl50	39S ribosomal protein L50, mitochondrial [Mus musculus]		MGP_C3HHeJ_G0028970	-0.5674	0.0213826	down	Fzd1	frizzled-1 precursor [Mus musculus]
MGP_C3HHeJ_G0003399	1.5941	0.00348855	up	1700039E22Rik	uncharacterized protein LOC114626292 [Grammomys surdaster]		MGP_C3HHeJ_G0029865	0.5687	0.0213441	up	Wbscr22	probable 18S rRNA (guanine-N(7))-methyltransferase isoform 5 [Mus musculus]
MGP_C3HHeJ_G0025653	-1.9769	0.00349819	down	Lrrc55	leucine-rich repeat-containing protein 55 isoform X1 [Mus musculus]		MGP_C3HHeJ_G0033214	-0.4957	0.0215	down	Gsr	glutathione reductase 1, partial [Mus musculus]
MGP_C3HHeJ_G0012108	2.5354	0.00352204	up	MGP_C3HHeJ_G0012108	mCG8837 [Mus musculus]		MGP_C3HHeJ_G0019724	0.8502	0.0216133	up	Samd15	sterile alpha motif domain-containing protein 15 [Mus musculus]
MGP_C3HHeJ_G0021816	-3.0101	0.00352493	down	Dmc1	meiotic recombination protein DMC1/LIM15 homolog isoform X1 [Heterocephalus glaber]		MGP_C3HHeJ_G0019860	-0.4519	0.021613	down	Dync1h1	cytoplasmic dynein 1 heavy chain 1 [Mus musculus]
MGP_C3HHeJ_G0021887	1.3476	0.00353344	up	MGP_C3HHeJ_G0021887	mCG142681, isoform CRA_b, partial [Mus musculus]		MGP_C3HHeJ_G0033789	0.4651	0.0216157	up	Zfhx3	spidroin-1-like [Rattus norvegicus]
MGP_C3HHeJ_G0017470	0.2588	0.0035412	up	Ccdc59	unnamed protein product [Mus musculus]		MGP_C3HHeJ_G0035857	0.2365	0.021594	up	Smc1a	Smc1a protein, partial [Mus musculus]
MGP_C3HHeJ_G0029060	-0.5788	0.00353999	down	Xrcc2	DNA repair protein XRCC2 [Mus musculus]		MGP_C3HHeJ_G0014888	0.6982	0.0216541	up	A330023F24Rik	unnamed protein product [Mus musculus]
MGP_C3HHeJ_G0032901	-0.8616	0.00354003	down	Ifitm1	interferon-induced transmembrane protein 1 isoform a [Mus musculus]		MGP_C3HHeJ_G0027302	0.7331	0.02166	up	BC028528	uncharacterized protein C1orf54 homolog isoform X1 [Mus musculus]
MGP_C3HHeJ_G0000011	-1.9416	0.00355921	down	Iglc1	RecName: Full=Ig lambda-1 chain C region [Mus musculus]		MGP_C3HHeJ_G0035251	-0.2959	0.0216348	down	Tspan7	unnamed protein product [Mus musculus]
MGP_C3HHeJ_G0029838	0.1929	0.00355846	up	Sbds	ribosome maturation protein SBDS [Cricetulus griseus]		MGP_C3HHeJ_G0019403	0.1824	0.0217052	up	Sh3yl1	SH3 domain-containing YSC84-like protein 1 isoform 1 [Mus musculus]
MGP_C3HHeJ_G0030239	-0.5285	0.00355837	down	Cep41	testis specific, 14, isoform CRA_b [Rattus norvegicus]		MGP_C3HHeJ_G0019888	0.3817	0.0216936	up	2010107E04Rik	ATP synthase subunit ATP5MPL, mitochondrial isoform X2 [Mus caroli]
MGP_C3HHeJ_G0015282	0.5818	0.00356428	up	A930005H10Rik	unnamed protein product, partial [Mus musculus]		MGP_C3HHeJ_G0005495	-0.9314	0.0217564	down	4930556M19Rik	mCG141159, isoform CRA_a [Mus musculus]
MGP_C3HHeJ_G0023273	0.5513	0.00356705	up	B3galt4	beta-1,3-galactosyltransferase 4 [Mus musculus]		MGP_C3HHeJ_G0035227	0.2146	0.0217653	up	Ftsj1	putative tRNA (cytidine(32)/guanosine(34)-2'-O)-methyltransferase isoform 2 [Mus musculus]
MGP_C3HHeJ_G0033420	-2.4215	0.00357019	down	MGP_C3HHeJ_G0033420	unnamed protein product [Mus musculus]		MGP_C3HHeJ_G0002021	1.4638	0.0218603	up	MGP_C3HHeJ_G0002021	NA
MGP_C3HHeJ_G0024576	0.5722	0.00358498	up	MGP_C3HHeJ_G0024576	diacylglycerol lipase alpha [Myotis myotis]		MGP_C3HHeJ_G0015866	-0.3714	0.0218583	down	Mettl21a	RIKEN cDNA 2310038H17, isoform CRA_a, partial [Mus musculus]
MGP_C3HHeJ_G0032854	0.9274	0.00358665	up	Adam8	disintegrin and metalloproteinase domain-containing protein 8 isoform X4 [Mus musculus]		MGP_C3HHeJ_G0019228	-0.5247	0.0218769	down	Card14	Card14 protein, partial [Mus musculus]
MGP_C3HHeJ_G0029379	-0.9704	0.00359072	down	Ugt2b5	unnamed protein product [Mus musculus]		MGP_C3HHeJ_G0028290	0.6021	0.0218632	up	Tal1	T-cell acute lymphocytic leukemia protein 1 homolog isoform X1 [Mus musculus]
MGP_C3HHeJ_G0014951	0.6369	0.00361533	up	E230016K23Rik	RIKEN cDNA E230016K23, partial [Mus musculus]		MGP_C3HHeJ_G0034555	-0.9156	0.0218696	down	Cplx3	Protein ERGIC-53-like [Microtus ochrogaster]
MGP_C3HHeJ_G0017381	1.5176	0.00361759	up	MGP_C3HHeJ_G0017381	Stabilin-2 [Cricetulus griseus]		MGP_C3HHeJ_G0001525	-1.1488	0.0219054	down	MGP_C3HHeJ_G0001525	mCG1042149, partial [Mus musculus]
MGP_C3HHeJ_G0027117	-0.262	0.0036198	down	Ubqln4	PREDICTED: ubiquilin-4, partial [Dipodomys ordii]		MGP_C3HHeJ_G0027502	1.8065	0.0219447	up	Col11a1	collagen alpha-1(XI) chain preproprotein [Mus musculus]
MGP_C3HHeJ_G0034148	-0.5876	0.00361834	down	Ccdc159	RIKEN cDNA 2510048L02, isoform CRA_b, partial [Mus musculus]		MGP_C3HHeJ_G0017125	-0.4371	0.0219632	down	Gstt3	glutathione S-transferase theta-3 isoform 2 [Mus musculus]
MGP_C3HHeJ_G0016077	0.2705	0.00364344	up	Traf3ip1	unnamed protein product, partial [Mus musculus]		MGP_C3HHeJ_G0019949	-0.5921	0.0220155	down	Akr1c12	aldo-keto reductase family 1, member C12 [Mus musculus]
MGP_C3HHeJ_G0017567	0.345	0.00368555	up	Cdk4	cyclin-dependent kinase 4 isoform X2 [Rattus rattus]		MGP_C3HHeJ_G0026738	0.8883	0.0220025	up	Lime1	lck-interacting transmembrane adapter 1 precursor [Mus musculus]
MGP_C3HHeJ_G0034103	0.8403	0.00368421	up	Fbxl12	F-box/LRR-repeat protein 12 isoform a [Mus musculus]		MGP_C3HHeJ_G0033338	-0.6534	0.022012	down	MGP_C3HHeJ_G0033338	mCG145458, partial [Mus musculus]
MGP_C3HHeJ_G0001370	1.3449	0.00369357	up	MGP_C3HHeJ_G0001370	hypothetical protein I79_006237 [Cricetulus griseus]		MGP_C3HHeJ_G0027532	0.6867	0.0220634	up	Slc44a3	choline transporter-like protein 3 [Mus musculus]
MGP_C3HHeJ_G0024883	0.5697	0.0036907	up	Got1	glutamate oxaloacetate transaminase 1, isoform CRA_b [Rattus norvegicus]		MGP_C3HHeJ_G0039314	1.3425	0.0220941	up	MGP_C3HHeJ_G0039314	60S ribosomal protein L29-like [Rattus norvegicus]
MGP_C3HHeJ_G0030072	-0.8746	0.00369141	down	Wasf3	actin-binding protein WASF3 [Mus musculus]		MGP_C3HHeJ_G0018368	-0.5519	0.0221676	down	Zfp3	zinc finger protein 3 [Mus musculus]
MGP_C3HHeJ_G0021701	0.4553	0.00371387	up	Naprt	nicotinate phosphoribosyltransferase domain containing 1, isoform CRA_a, partial [Mus musculus]		MGP_C3HHeJ_G0005736	-0.816	0.022238	down	C330002G04Rik	unnamed protein product, partial [Mus musculus]
MGP_C3HHeJ_G0030878	0.9579	0.00371395	up	Fabp1	fatty acid-binding protein, liver [Mus musculus]		MGP_C3HHeJ_G0027432	-0.975	0.0222447	down	Chil3	mCG10749, partial [Mus musculus]
MGP_C3HHeJ_G0018535	1.0239	0.00372789	up	Vtn	vitronectin precursor [Mus musculus]		MGP_C3HHeJ_G0030015	-0.3153	0.02227	down	Fbxl18	Hypothetical predicted protein, partial [Lynx pardinus]
MGP_C3HHeJ_G0033367	0.7657	0.0037397	up	Lpar2	lysophosphatidic acid receptor 2 [Mus musculus]		MGP_C3HHeJ_G0033877	-0.449	0.0222908	down	Tldc1	MTOR-associated protein MEAK7 [Mus musculus]
MGP_C3HHeJ_G0022414	-2.1541	0.00375095	down	Rtp1	receptor-transporting protein 1 [Cricetulus griseus]		MGP_C3HHeJ_G0001279	1.2296	0.0223171	up	MGP_C3HHeJ_G0001279	Usp33 protein [Rattus norvegicus]
MGP_C3HHeJ_G0003678	0.4007	0.00375508	up	Gm37305	cyclin-L1 isoform X3 [Mesocricetus auratus]		MGP_C3HHeJ_G0022390	-0.6751	0.022349	down	Vps8	mCG141781, isoform CRA_b, partial [Mus musculus]
MGP_C3HHeJ_G0028977	0.6986	0.00376683	up	MGP_C3HHeJ_G0028977	metalloreductase STEAP1 [Mus musculus]		MGP_C3HHeJ_G0024373	1.0463	0.0223625	up	Doc2g	double C2-like domain-containing protein gamma isoform X1 [Arvicola amphibius]
MGP_C3HHeJ_G0022842	0.8077	0.00377042	up	Serac1	protein SERAC1 isoform X6 [Mus musculus]		MGP_C3HHeJ_G0026781	-0.4061	0.0223677	down	MGP_C3HHeJ_G0026781	mCG16882, partial [Mus musculus]
MGP_C3HHeJ_G0018172	1.1393	0.00377684	up	Myo15	unconventional myosin MYO15, partial [Mus musculus]		MGP_C3HHeJ_G0030397	-0.3522	0.0223791	down	AI854703	unnamed protein product, partial [Gulo gulo]
MGP_C3HHeJ_G0028510	0.7914	0.00379745	up	Fndc5	fibronectin type III domain containing 5, isoform CRA_a, partial [Mus musculus]		MGP_C3HHeJ_G0033924	0.4121	0.0223683	up	Spg7	Spg7 protein, partial [Mus musculus]
MGP_C3HHeJ_G0030278	0.3827	0.003795	up	D630045J12Rik	D630045J12Rik protein, partial [Mus musculus]		MGP_C3HHeJ_G0015884	-0.3075	0.0224472	down	Kansl1l	unnamed protein product [Mus musculus]
MGP_C3HHeJ_G0031127	-0.6373	0.00379727	down	Plbd1	unnamed protein product [Mus musculus]		MGP_C3HHeJ_G0017363	-0.2781	0.0224487	down	Mterf2	transcription termination factor 2, mitochondrial isoform X1 [Mus musculus]
MGP_C3HHeJ_G0034447	1.0205	0.00379589	up	Zbtb16	unnamed protein product [Mus musculus]		MGP_C3HHeJ_G0031856	0.8295	0.0224492	up	MGP_C3HHeJ_G0031856	kallikrein 1-related peptidase b5 preproprotein [Mus musculus]
MGP_C3HHeJ_G0039411	-0.5697	0.00379484	down	MGP_C3HHeJ_G0039411	glutathione S-transferase-like [Mastomys coucha]		MGP_C3HHeJ_G0019243	-1.0922	0.0224782	down	MGP_C3HHeJ_G0019243	actin-85C, partial [Cricetulus griseus]
MGP_C3HHeJ_G0012935	-3.8116	0.00380203	down	MGP_C3HHeJ_G0012935	mCG17493 [Mus musculus]		MGP_C3HHeJ_G0015527	0.6284	0.0225599	up	Gm36995	DXImx48e protein [Mus musculus]
MGP_C3HHeJ_G0023183	1.8934	0.00381121	up	Cpne5	unnamed protein product [Mus musculus]		MGP_C3HHeJ_G0019995	0.6015	0.022565	up	Gli3	unnamed protein product [Mus musculus]
MGP_C3HHeJ_G0028355	0.3867	0.00381443	up	Dph2	2-(3-amino-3-carboxypropyl)histidine synthase subunit 2 [Mus musculus]		MGP_C3HHeJ_G0021921	2.4851	0.0226188	up	Upk3a	uroplakin-3a precursor [Mus musculus]
MGP_C3HHeJ_G0030129	-0.9261	0.00381255	down	Pon3	serum paraoxonase/lactonase 3 isoform 3 precursor [Mus musculus]		MGP_C3HHeJ_G0005389	-0.647	0.0227288	down	Gm16907	mCG146194, partial [Mus musculus]
MGP_C3HHeJ_G0029639	0.6044	0.00383095	up	Tchp	unnamed protein product [Mus musculus]		MGP_C3HHeJ_G0005967	0.8629	0.0227273	up	Gm14168	unnamed protein product [Mus musculus]
MGP_C3HHeJ_G0029542	1.6667	0.0038378	up	Gfi1	zinc finger protein Gfi-1 isoform X1 [Arvicanthis niloticus]		MGP_C3HHeJ_G0015165	0.668	0.0226966	up	0610009E02Rik	mCG145917, isoform CRA_a, partial [Mus musculus]
MGP_C3HHeJ_G0028539	0.5752	0.0038408	up	Pef1	peflin [Mus musculus]		MGP_C3HHeJ_G0028827	0.7212	0.0227305	up	Angptl7	angiopoietin-related protein 7 precursor [Mus musculus]
MGP_C3HHeJ_G0033872	0.6139	0.00386447	up	Taf1c	TATA box-binding protein-associated factor RNA polymerase I subunit C isoform 2 [Mus musculus]		MGP_C3HHeJ_G0029686	-0.6163	0.0227207	down	Fbxo21	FBXO21, partial [Cervus elaphus hippelaphus]
MGP_C3HHeJ_G0025310	-1.4073	0.00387106	down	Prrx2	paired related homeobox 2, partial [Mus musculus]		MGP_C3HHeJ_G0034419	1.5401	0.0226667	up	Tmprss13	transmembrane protease serine 13 [Mus musculus]
MGP_C3HHeJ_G0021799	0.399	0.00387782	up	Gcat	2-amino-3-ketobutyrate coenzyme A ligase, mitochondrial isoform a [Mus musculus]		MGP_C3HHeJ_G0015388	-0.5308	0.0228182	down	Gimap1os	GTPase, IMAP family member 1, isoform CRA_c, partial [Mus musculus]
MGP_C3HHeJ_G0028754	-0.5921	0.00387882	down	Agmat	Agmatine ureohydrolase (agmatinase) [Mus musculus]		MGP_C3HHeJ_G0016032	0.4897	0.0227775	up	Ngef	ephexin-1 isoform 2 [Mus musculus]
MGP_C3HHeJ_G0018636	0.2711	0.00388331	up	Bcas3	breast carcinoma-amplified sequence 3 homolog isoform X22 [Mus musculus]		MGP_C3HHeJ_G0018997	0.6809	0.0227964	up	Eftud2	elongation factor Tu GTP binding domain containing 2 [Rousettus aegyptiacus]
MGP_C3HHeJ_G0014460	-1.5439	0.00389871	down	MGP_C3HHeJ_G0014460	poly(A) binding protein, cytoplasmic 1-like 2A [Mus musculus]		MGP_C3HHeJ_G0027852	-0.5611	0.0228413	down	Aqp3	hypothetical protein MJT46_019519 [Ovis ammon polii x Ovis aries]
MGP_C3HHeJ_G0029917	0.3163	0.0039188	up	Trip6	unnamed protein product [Mus musculus]		MGP_C3HHeJ_G0031966	1.0683	0.0227991	up	Abcc8	ATP-binding cassette sub-family C member 8 isoform 1 [Mus musculus]
MGP_C3HHeJ_G0002981	1.1792	0.00393184	up	MGP_C3HHeJ_G0002981	serine/threonine-protein kinase WNK4 [Leptonychotes weddellii]		MGP_C3HHeJ_G0032929	-0.4094	0.022826	down	Pnpla2	patatin-like phospholipase domain containing 2, isoform CRA_c [Mus musculus]
MGP_C3HHeJ_G0018799	-0.9547	0.00393068	down	Fbxo47	F-box only protein 47 isoform X3 [Mus musculus]		MGP_C3HHeJ_G0035942	-0.6402	0.0228358	down	Tlr7	toll-like receptor 7 isoform a precursor [Mus musculus]
MGP_C3HHeJ_G0016824	1.0965	0.00395639	up	Sgk1	serine/threonine-protein kinase Sgk1 isoform c [Mus musculus]		MGP_C3HHeJ_G0024945	0.8086	0.0228798	up	Cyp17a1	steroid 17-alpha-hydroxylase/17,20 lyase precursor [Mus musculus]
MGP_C3HHeJ_G0030437	0.7367	0.00396468	up	Hoxa4	RecName: Full=Homeobox protein Hox-A4; AltName: Full=Homeobox protein Hox-1.4; AltName: Full=Homeobox protein MH-3 [Mus musculus]		MGP_C3HHeJ_G0021070	-0.5045	0.0229175	down	Bcl2l2	bcl-2-like protein 2 isoform X1 [Rattus norvegicus]
MGP_C3HHeJ_G0030225	0.2954	0.0039686	up	Tspan33	tetraspanin-33 isoform X2 [Phodopus roborovskii]		MGP_C3HHeJ_G0022347	1.2989	0.0229222	up	Tbx1	T-box transcription factor TBX1 isoform 1 [Mus musculus]
MGP_C3HHeJ_G0002793	0.4548	0.00397091	up	Gm15343	hypothetical protein GHT09_014547 [Marmota monax]		MGP_C3HHeJ_G0027946	-0.6798	0.0229218	down	Aldh1b1	aldehyde dehydrogenase X, mitochondrial precursor [Mus musculus]
MGP_C3HHeJ_G0027367	0.4508	0.0039769	up	Gdap2	ganglioside-induced differentiation associated protein 2, partial [Mus musculus]		MGP_C3HHeJ_G0016737	0.4999	0.0229796	up	Akap12	A-kinase anchor protein 12 [Mus musculus]
MGP_C3HHeJ_G0021224	1.1438	0.00398208	up	Nuggc	nuclear GTPase SLIP-GC [Mus musculus]		MGP_C3HHeJ_G0032143	0.7384	0.022971	up	Tm6sf1	transmembrane 6 superfamily member 1 isoform X2 [Rattus norvegicus]
MGP_C3HHeJ_G0025885	0.6947	0.00398311	up	Gyltl1b	xylosyl- and glucuronyltransferase LARGE2 isoform 3 precursor [Mus musculus]		MGP_C3HHeJ_G0028643	1.0722	0.0230065	up	Grhl3	grainyhead-like protein 3 homolog isoform 1 [Mus musculus]
MGP_C3HHeJ_G0025102	0.7468	0.00398987	up	MGP_C3HHeJ_G0025102	nebulette isoform X3 [Mus musculus]		MGP_C3HHeJ_G0017434	0.4233	0.0230379	up	Mrpl42	39S ribosomal protein L42, mitochondrial isoform 1 precursor [Mus musculus]
MGP_C3HHeJ_G0020887	-1.2198	0.00400106	down	Vstm4	V-set and transmembrane domain-containing protein 4 isoform 1 precursor [Mus musculus]		MGP_C3HHeJ_G0005527	-0.7022	0.0231349	down	1700001L05Rik	mCG4203 [Mus musculus]
MGP_C3HHeJ_G0016639	0.3246	0.0040129	up	Pycr2	pyrroline-5-carboxylate reductase 2 [Mus musculus]		MGP_C3HHeJ_G0016532	-0.9527	0.0231348	down	Slamf7	SLAM family member 7 [Mus musculus]
MGP_C3HHeJ_G0029049	0.839	0.00405933	up	Smarcd3	unknown, partial [Homo sapiens]		MGP_C3HHeJ_G0022528	0.8027	0.0231034	up	Polq	unnamed protein product, partial [Mus musculus]
MGP_C3HHeJ_G0030625	-0.6076	0.00406191	down	Edem1	ER degradation-enhancing alpha-mannosidase-like protein 1 isoform X3 [Homo sapiens]		MGP_C3HHeJ_G0026078	0.8336	0.0231324	up	MGP_C3HHeJ_G0026078	cytosolic phospholipase A2 beta [Mus musculus]
MGP_C3HHeJ_G0016740	-0.4356	0.00409113	down	Armt1	RIKEN cDNA 1700052N19, isoform CRA_b [Mus musculus]		MGP_C3HHeJ_G0039497	0.75	0.0232205	up	MGP_C3HHeJ_G0039497	uncharacterized protein C10orf95 homolog [Arvicanthis niloticus]
MGP_C3HHeJ_G0020859	0.3542	0.00409105	up	Phf7	PHD finger protein 7 isoform X1 [Arvicanthis niloticus]		MGP_C3HHeJ_G0000570	1.828	0.0233069	up	MGP_C3HHeJ_G0000570	NA
MGP_C3HHeJ_G0024245	-0.3684	0.00409295	down	Sec11c	SEC11-like protein C, signal peptidase complex subunit [Rhinolophus ferrumequinum]		MGP_C3HHeJ_G0001037	-0.5735	0.0233847	down	MGP_C3HHeJ_G0001037	NA
MGP_C3HHeJ_G0020730	0.489	0.00409619	up	Fhit	bis(5'-adenosyl)-triphosphatase isoform X2 [Mus musculus]		MGP_C3HHeJ_G0022785	0.4746	0.0233603	up	Smim11	small integral membrane protein 11A [Rattus rattus]
MGP_C3HHeJ_G0015460	0.9191	0.00410804	up	B230206H07Rik	unnamed protein product [Mus musculus]		MGP_C3HHeJ_G0022984	-1.4429	0.0233632	down	Mmp25	matrix metalloproteinase-25 isoform 1 [Mus musculus]
MGP_C3HHeJ_G0024305	-0.4084	0.00411765	down	Hdhd2	haloacid dehalogenase-like hydrolase domain-containing protein 2 isoform 1 [Mus musculus]		MGP_C3HHeJ_G0023900	1.1236	0.023392	up	Aqp4	aquaporin-4 isoform M1 [Mus musculus]
MGP_C3HHeJ_G0027280	-0.3738	0.0041196	down	Cdc42se1	hypothetical protein [Bos mutus]		MGP_C3HHeJ_G0024797	1.831	0.0233782	up	Ifit1	interferon-alpha regulated protein [Mus sp.]
MGP_C3HHeJ_G0035781	-0.5135	0.00411876	down	Tceal1	transcription elongation factor A protein-like 1 isoform X1 [Arvicanthis niloticus]		MGP_C3HHeJ_G0027061	-1.7093	0.0233075	down	MGP_C3HHeJ_G0027061	arfaptin-1 isoform 2 [Mus musculus]
MGP_C3HHeJ_G0013272	1.2849	0.00414524	up	MGP_C3HHeJ_G0013272	Ras-associating and dilute domain-containing protein [Tupaia chinensis]		MGP_C3HHeJ_G0032997	-1.3369	0.0233501	down	A430078G23Rik	unnamed protein product [Mus musculus]
MGP_C3HHeJ_G0026010	-0.3263	0.00414494	down	Emc7	ER membrane protein complex subunit 7 precursor [Mus musculus]		MGP_C3HHeJ_G0033149	0.5454	0.0233411	up	Ap3m2	AP-3 complex subunit mu-2 [Mus musculus]
MGP_C3HHeJ_G0018548	0.6522	0.0041723	up	Wsb1	WD repeat and SOCS box-containing protein 1 isoform 2 [Mus musculus]		MGP_C3HHeJ_G0034502	1.1436	0.0233657	up	Elmod1	unnamed protein product, partial [Mus musculus]
MGP_C3HHeJ_G0032036	0.5012	0.00417436	up	Klf13	unnamed protein product [Mus musculus]		MGP_C3HHeJ_G0036127	-0.7562	0.0232865	down	MGP_C3HHeJ_G0036127	unnamed protein product, partial [Mus musculus]
MGP_C3HHeJ_G0028150	0.9949	0.00419373	up	Jun	unnamed protein product [Mus musculus]		MGP_C3HHeJ_G0012885	0.4632	0.0234715	up	MGP_C3HHeJ_G0012885	Chain N, eL15 [Oryctolagus cuniculus]
MGP_C3HHeJ_G0030952	1.1188	0.00420768	up	Cd163	scavenger receptor cysteine-rich type 1 protein M130 isoform 1 precursor [Mus musculus]		MGP_C3HHeJ_G0019151	0.8836	0.0234862	up	Llgl2	lethal giant larvae homolog 2 (Drosophila) [Mus musculus]
MGP_C3HHeJ_G0018353	0.8309	0.00423222	up	Gltpd2	glycolipid transfer protein domain-containing protein 2 [Mus musculus]		MGP_C3HHeJ_G0019858	0.7796	0.0235207	up	MGP_C3HHeJ_G0019858	thyroxine 5-deiodinase [Mus musculus]
MGP_C3HHeJ_G0032290	1.0926	0.00423774	up	Folr2	folate receptor beta precursor [Mus musculus]		MGP_C3HHeJ_G0018349	-0.5618	0.0235678	down	Cxcl16	C-X-C motif chemokine 16 precursor [Mus musculus]
MGP_C3HHeJ_G0021096	0.7062	0.00424514	up	Psme2	mCG22048, isoform CRA_b [Mus musculus]		MGP_C3HHeJ_G0023647	-0.6297	0.0235777	down	Uhrf1	Np95, partial [Mus musculus]
MGP_C3HHeJ_G0028241	-0.6333	0.00424799	down	Cpt2	carnitine O-palmitoyltransferase 2, mitochondrial precursor [Mus musculus]		MGP_C3HHeJ_G0018496	0.2234	0.0236178	up	Nsrp1	unnamed protein product, partial [Mus musculus]
MGP_C3HHeJ_G0017048	-0.3711	0.00425157	down	Aifm2	ferroptosis suppressor protein 1 isoform 1 [Mus musculus]		MGP_C3HHeJ_G0002312	0.9498	0.0237173	up	MGP_C3HHeJ_G0002312	mCG145372, partial [Mus musculus]
MGP_C3HHeJ_G0031725	0.9009	0.00427082	up	Nphs1	nephrin precursor [Mus musculus]		MGP_C3HHeJ_G0023280	-0.19	0.0237188	down	Slc39a7	solute carrier family 39 (zinc transporter), member 7, isoform CRA_a, partial [Mus musculus]
MGP_C3HHeJ_G0028492	0.6722	0.00428991	up	Gja4	hypothetical protein A6R68_08618, partial [Neotoma lepida]		MGP_C3HHeJ_G0026231	-0.3014	0.0237175	down	Lzts3	leucine zipper putative tumor suppressor 3 isoform X1 [Mus caroli]
MGP_C3HHeJ_G0029022	-1.6004	0.00429104	down	Reln	RELN isoform 4, partial [Pan troglodytes]		MGP_C3HHeJ_G0027613	0.6057	0.0237125	up	Emcn	unnamed protein product [Mus musculus]
MGP_C3HHeJ_G0029409	0.3532	0.00429522	up	Rufy3	protein RUFY3-like, partial [Meriones unguiculatus]		MGP_C3HHeJ_G0030926	-0.4338	0.0237173	down	Apobec1	C->U-editing enzyme APOBEC-1 isoform X1 [Mesocricetus auratus]
MGP_C3HHeJ_G0032587	0.5081	0.00428786	up	Plekha7	pleckstrin homology domain-containing family A member 7 isoform X5 [Octodon degus]		MGP_C3HHeJ_G0035279	-0.4753	0.023729	down	Rgn	regucalcin [Mus musculus]
MGP_C3HHeJ_G0033707	-0.5189	0.00429496	down	Ces2e	carboxylesterase 5, isoform CRA_a, partial [Mus musculus]		MGP_C3HHeJ_G0029806	-0.3652	0.0237563	down	Bri3bp	BRI3-binding protein isoform 1 precursor [Mus musculus]
MGP_C3HHeJ_G0028243	0.743	0.00430976	up	Podn	podocan isoform X2 [Mus musculus]		MGP_C3HHeJ_G0034131	0.3344	0.0237574	up	Slc44a2	choline transporter-like protein 2 isoform 3 [Mus musculus]
MGP_C3HHeJ_G0016386	0.5506	0.00432065	up	Fam163a	protein FAM163A [Mus musculus]		MGP_C3HHeJ_G0024014	0.8255	0.0238118	up	Eif4ebp3	eukaryotic translation initiation factor 4E-binding protein 3 [Mus musculus]
MGP_C3HHeJ_G0030002	0.3327	0.0043344	up	Brat1	unnamed protein product [Mus musculus]		MGP_C3HHeJ_G0028537	1.6847	0.0238114	up	Adgrb2	adhesion G protein-coupled receptor B2 isoform 5 precursor [Mus musculus]
MGP_C3HHeJ_G0020690	-0.5284	0.00434263	down	BC067074	mCG118705, partial [Mus musculus]		MGP_C3HHeJ_G0030727	0.894	0.0238205	up	H1fx	H1 histone family, member X [Mus musculus]
MGP_C3HHeJ_G0024223	-0.9267	0.00434713	down	Gm9949	uncharacterized protein LOC225609 isoform X3 [Mus musculus]		MGP_C3HHeJ_G0033251	0.2348	0.0237992	up	Frg1	protein FRG1 [Grammomys surdaster]
MGP_C3HHeJ_G0017651	-0.6826	0.00435245	down	MGP_C3HHeJ_G0017651	retinol dehydrogenase 5 isoform X1 [Mus musculus]		MGP_C3HHeJ_G0016907	0.8443	0.023866	up	Lama4	unnamed protein product, partial [Mus musculus]
MGP_C3HHeJ_G0020915	1.0294	0.00435644	up	Grid1	glutamate receptor ionotropic, delta-1-like [Meriones unguiculatus]		MGP_C3HHeJ_G0034954	0.3978	0.0238664	up	Mon1a	MON1 homolog A (yeast), isoform CRA_a, partial [Mus musculus]
MGP_C3HHeJ_G0015773	-0.5619	0.0043621	down	Sdpr	caveolae-associated protein 2 [Mus musculus]		MGP_C3HHeJ_G0016060	0.6278	0.0239323	up	Ackr3	atypical chemokine receptor 3 isoform X2 [Grammomys surdaster]
MGP_C3HHeJ_G0021429	-1.8229	0.00436611	down	Plcxd3	PI-PLC X domain-containing protein 3 [Meriones unguiculatus]		MGP_C3HHeJ_G0025439	-0.5243	0.0239369	down	Olfml2a	olfactomedin-like protein 2A precursor [Mus musculus]
MGP_C3HHeJ_G0028104	-0.5316	0.00437984	down	Sh3gl2	endophilin-A1 isoform X2 [Mus caroli]		MGP_C3HHeJ_G0019684	-0.3207	0.0239528	down	Abcd4	ATP-binding cassette, sub-family D (ALD), member 4, isoform CRA_e, partial [Mus musculus]
MGP_C3HHeJ_G0029851	0.5265	0.0043966	up	Clip2	cytoplasmic linker 2, isoform CRA_b, partial [Mus musculus]		MGP_C3HHeJ_G0034460	0.2851	0.0239902	up	Pts	6-pyruvoyl tetrahydrobiopterin synthase isoform 1 [Mus musculus]
MGP_C3HHeJ_G0019488	-0.8042	0.00440908	down	MGP_C3HHeJ_G0019488	protein FAM177A1 [Mus musculus]		MGP_C3HHeJ_G0030911	-0.3932	0.0240538	down	Pex26	peroxisome biogenesis factor 26, isoform CRA_b, partial [Mus musculus]
MGP_C3HHeJ_G0022523	-0.4721	0.00441467	down	Eaf2	ELL-associated factor 2 isoform b [Mus musculus]		MGP_C3HHeJ_G0018592	1.0233	0.0240821	up	MGP_C3HHeJ_G0018592	Schlafen family member 10 homologue, isoform 1 [Mus musculus]
MGP_C3HHeJ_G0033354	-1.1326	0.00441667	down	Lzts1	Leucine zipper, putative tumor suppressor 1 [Mus musculus]		MGP_C3HHeJ_G0023019	-0.8419	0.0242291	down	Ccnf	cyclin F, isoform CRA_d [Mus musculus]
MGP_C3HHeJ_G0030752	1.369	0.00442619	up	Asprv1	RecName: Full=Retroviral-like aspartic protease 1; AltName: Full=Skin-specific retroviral-like aspartic protease; Short=SASPase; Short=Skin aspartic protease; AltName: Full=TPA-inducible aspartic proteinase-like protein; Flags: Precursor [Mus musculus]		MGP_C3HHeJ_G0024724	0.6713	0.0242305	up	Fam189a2	endosomal transmembrane epsin interactor 1 [Mus musculus]
MGP_C3HHeJ_G0033642	0.7134	0.00442553	up	Mt1	metallothionein-1-like [Rattus rattus]		MGP_C3HHeJ_G0032712	1.5322	0.0242488	up	MGP_C3HHeJ_G0032712	PAXIP1-associated glutamate-rich protein 1 [Dasypus novemcinctus]
MGP_C3HHeJ_G0027275	0.8962	0.00443034	up	MGP_C3HHeJ_G0027275	Lysmd1 protein, partial [Rattus norvegicus]		MGP_C3HHeJ_G0028931	0.49	0.0243115	up	Mrpl20	Mrpl20 [Phodopus roborovskii]
MGP_C3HHeJ_G0033846	0.3719	0.00443638	up	Wwox	WWOX isoform 9 [Pan troglodytes]		MGP_C3HHeJ_G0019947	-0.6488	0.0243307	down	Akr1c13	aldo-keto reductase family 1 member C13 isoform X1 [Mus musculus]
MGP_C3HHeJ_G0039420	2.0758	0.00443882	up	MGP_C3HHeJ_G0039420	olfactory receptor family 2 subfamily Y member 14 [Mus musculus]		MGP_C3HHeJ_G0017030	-0.6298	0.0243446	down	Vsir	mFLJ00041 protein, partial [Mus musculus]
MGP_C3HHeJ_G0023118	1.318	0.00444405	up	Arhgdig	rho GDP-dissociation inhibitor 3 [Mus musculus]		MGP_C3HHeJ_G0020497	-0.886	0.0243648	down	Slc6a19	solute carrier family 6 (neurotransmitter transporter), member 19, isoform CRA_c, partial [Mus musculus]
MGP_C3HHeJ_G0028987	0.7848	0.00444876	up	Abcb1b	ATP-dependent translocase ABCB1 isoform X1 [Mus musculus]		MGP_C3HHeJ_G0007232	-0.4203	0.0244391	down	Gm26578	uncharacterized protein LOC109702733 [Castor canadensis]
MGP_C3HHeJ_G0032722	0.3475	0.00446216	up	Tbc1d10b	TBC1D10B isoform 4, partial [Pongo abelii]		MGP_C3HHeJ_G0011350	0.6039	0.0244573	up	MGP_C3HHeJ_G0011350	glyceraldehyde-3-phosphate dehydrogenase-like [Rattus norvegicus]
MGP_C3HHeJ_G0002040	3.174	0.00446693	up	MGP_C3HHeJ_G0002040	NA		MGP_C3HHeJ_G0018624	-0.4098	0.0244103	down	Lhx1	LIM/homeobox protein Lhx1 isoform X1 [Ursus americanus]
MGP_C3HHeJ_G0016176	2.2776	0.00447323	up	Marco	unnamed protein product, partial [Mus musculus]		MGP_C3HHeJ_G0023903	1.5387	0.0244753	up	MGP_C3HHeJ_G0023903	60S ribosomal protein L11 [Microtus ochrogaster]
MGP_C3HHeJ_G0021961	-0.4631	0.00448705	down	Miox	Crystal structure of mouse myo-inositol oxygenase in complex with substrate [Mus musculus]		MGP_C3HHeJ_G0025588	-0.2648	0.0244665	down	Hnrnpa3	hnRNP protein, partial [Rattus norvegicus]
MGP_C3HHeJ_G0032994	0.6423	0.00448638	up	Mrgprf	mas-related G-protein coupled receptor member F isoform X1 [Mus musculus]		MGP_C3HHeJ_G0029377	-1.213	0.024416	down	Ugt2b35	UDP glucuronosyltransferase 2 family, polypeptide B35 precursor [Mus musculus]
MGP_C3HHeJ_G0030408	-0.6101	0.00450108	down	Tmem176a	unnamed protein product [Mus musculus]		MGP_C3HHeJ_G0034166	-0.8567	0.024421	down	Anln	anillin, actin binding protein (scraps homolog, Drosophila), isoform CRA_b, partial [Mus musculus]
MGP_C3HHeJ_G0035676	-0.6006	0.00450271	down	Magt1	unnamed protein product [Mus musculus]		MGP_C3HHeJ_G0026739	0.8121	0.0245327	up	MGP_C3HHeJ_G0026739	mCG58991 [Mus musculus]
MGP_C3HHeJ_G0016675	-0.3633	0.00451352	down	Iars2	Isoleucine--tRNA ligase, mitochondrial, partial [Eudyptes pachyrhynchus]		MGP_C3HHeJ_G0027883	0.9547	0.0245181	up	MGP_C3HHeJ_G0027883	C-C motif chemokine 21b precursor [Mus musculus]
MGP_C3HHeJ_G0003004	0.598	0.00451911	up	MGP_C3HHeJ_G0003004	UPF0450 protein C17orf58 homolog isoform 1 precursor [Mus musculus]		MGP_C3HHeJ_G0028200	0.5571	0.0244997	up	Wdr78	Wdr78 protein [Mus musculus]
MGP_C3HHeJ_G0018383	0.5153	0.00452291	up	4933427D14Rik	RIKEN cDNA 4933427D14, isoform CRA_b, partial [Mus musculus]		MGP_C3HHeJ_G0030058	0.6243	0.0245191	up	Atp5j2	mCG17261, isoform CRA_b [Mus musculus]
MGP_C3HHeJ_G0023597	-0.3562	0.00452694	down	Oard1	ADP-ribose glycohydrolase OARD1 isoform 1 [Mus musculus]		MGP_C3HHeJ_G0018261	0.6416	0.0246099	up	Odf4	Odf4 protein [Mus musculus]
MGP_C3HHeJ_G0032923	-0.2562	0.00453715	down	Taldo1	transaldolase 1, isoform CRA_a [Mus musculus]		MGP_C3HHeJ_G0003701	0.8364	0.02467	up	A730011C13Rik	phosphatidylinositol 4-kinase beta-like, partial [Micropterus dolomieu]
MGP_C3HHeJ_G0033450	1.963	0.00453543	up	Insl3	RecName: Full=Insulin-like 3; AltName: Full=Leydig insulin-like peptide; Short=Ley-I-L; AltName: Full=Relaxin-like factor; Contains: RecName: Full=Insulin-like 3 B chain; Contains: RecName: Full=Insulin-like 3 A chain; Flags: Precursor [Mus musculus]		MGP_C3HHeJ_G0016878	-0.4635	0.0246371	down	Ncoa7	nuclear receptor coactivator 7 isoform 1 [Mus musculus]
MGP_C3HHeJ_G0003643	1.1974	0.0045432	up	4933429H19Rik	unnamed protein product, partial [Mus musculus]		MGP_C3HHeJ_G0019087	-0.2716	0.0246648	down	Wipi1	Wipi1 protein, partial [Mus musculus]
MGP_C3HHeJ_G0022679	-1.61	0.0045733	down	Cadm2	uncharacterized protein LOC110144436 [Odocoileus virginianus texanus]		MGP_C3HHeJ_G0028402	0.4735	0.024671	up	Guca2b	guanylate cyclase activator 2B preproprotein [Mus musculus]
MGP_C3HHeJ_G0022972	-0.9483	0.00456939	down	Zfp758	zinc finger protein 758 isoform 2 [Mus musculus]		MGP_C3HHeJ_G0028538	1.0205	0.0246815	up	Col16a1	collagen alpha-1(XVI) chain isoform X6 [Mus musculus]
MGP_C3HHeJ_G0034171	1.3497	0.00457283	up	Bmper	BMP-binding endothelial regulator protein precursor [Mus musculus]		MGP_C3HHeJ_G0018205	0.1985	0.024715	up	Ttc19	unnamed protein product [Mus musculus]
MGP_C3HHeJ_G0022251	0.6192	0.00457917	up	Litaf	Nedd4 WW domain-binding protein 3, partial [Mus musculus]		MGP_C3HHeJ_G0030694	-0.7344	0.0247049	down	Chst13	carbohydrate sulfotransferase 13 precursor [Mus musculus]
MGP_C3HHeJ_G0019778	-0.3435	0.00459882	down	Itpk1	inositol 1,3,4-triphosphate 5/6 kinase, isoform CRA_b, partial [Mus musculus]		MGP_C3HHeJ_G0023152	-0.2669	0.0247756	down	Snrpc	U1 small nuclear ribonucleoprotein C [Eschrichtius robustus]
MGP_C3HHeJ_G0015029	0.8849	0.00461003	up	A430057M04Rik	uncharacterized protein LOC319486 [Mus musculus]		MGP_C3HHeJ_G0030424	0.5123	0.0247727	up	Cycs	cytochrome c isoform X1 [Enhydra lutris kenyoni]
MGP_C3HHeJ_G0015711	0.6699	0.00462925	up	2010300C02Rik	CRACD-like protein isoform X3 [Mus musculus]		MGP_C3HHeJ_G0032733	0.4681	0.0247483	up	MGP_C3HHeJ_G0032733	Zfp764 protein [Mus musculus]
MGP_C3HHeJ_G0029032	-0.6583	0.00463148	down	Klhl7	kelch-like 7 (Drosophila), isoform CRA_c [Mus musculus]		MGP_C3HHeJ_G0004966	1.1578	0.0248489	up	MGP_C3HHeJ_G0004966	dynein heavy chain 14, axonemal [Mus musculus]
MGP_C3HHeJ_G0026980	-0.7654	0.00463991	down	Slc33a1	acetyl-coenzyme A transporter 1 isoform 1 [Mus musculus]		MGP_C3HHeJ_G0023399	0.5557	0.0248453	up	Trim39	E3 ubiquitin-protein ligase TRIM39 isoform X2 [Felis catus]
MGP_C3HHeJ_G0019301	-0.3055	0.0046474	down	Metrnl	meteorin-like protein precursor [Mus musculus]		MGP_C3HHeJ_G0028622	0.3486	0.0248535	up	Extl1	unnamed protein product, partial [Mus musculus]
MGP_C3HHeJ_G0022883	1.4748	0.00466138	up	Pnldc1	poly(A)-specific ribonuclease PNLDC1 [Mus musculus]		MGP_C3HHeJ_G0035288	0.8955	0.024856	up	Cfp	properdin precursor [Mus musculus]
MGP_C3HHeJ_G0030681	0.28	0.00466056	up	Tmem43	transmembrane protein 43 [Mus musculus]		MGP_C3HHeJ_G0023662	1.1067	0.0248801	up	Prr22	proline-rich protein 22 [Mus musculus]
MGP_C3HHeJ_G0031715	0.5639	0.00467714	up	Alkbh6	alpha-ketoglutarate-dependent dioxygenase alkB homolog 6 isoform X1 [Carlito syrichta]		MGP_C3HHeJ_G0015266	0.8133	0.0249563	up	5031434O11Rik	mCG145534, partial [Mus musculus]
MGP_C3HHeJ_G0015762	-0.7288	0.00468073	down	Gulp1	GULP, engulfment adaptor PTB domain containing 1, isoform CRA_b, partial [Mus musculus]		MGP_C3HHeJ_G0015386	0.4198	0.0249453	up	2210408F21Rik	mCG4750, isoform CRA_a [Mus musculus]
MGP_C3HHeJ_G0019965	-0.4484	0.00469953	down	Gtpbp4	GTP-binding protein 4 [Mus musculus]		MGP_C3HHeJ_G0019213	0.4307	0.0249298	up	Timp2	RecName: Full=Metalloproteinase inhibitor 2; AltName: Full=Tissue inhibitor of metalloproteinases 2; Short=TIMP-2; Flags: Precursor [Mus musculus]
MGP_C3HHeJ_G0019887	0.3635	0.00472769	up	Ppp1r13b	apoptosis-stimulating of p53 protein 1 [Mus musculus]		MGP_C3HHeJ_G0026513	1.4009	0.0249259	up	Arhgap40	rho GTPase-activating protein 40 [Mus musculus]
MGP_C3HHeJ_G0015050	-0.5857	0.00473344	down	4930594M22Rik	unnamed protein product [Mus musculus]		MGP_C3HHeJ_G0024880	-0.353	0.0249941	down	Hps1	unnamed protein product [Mus musculus]
MGP_C3HHeJ_G0021866	-0.3596	0.00474633	down	Xrcc6	X-ray repair cross-complementing protein 6 isoform X1 [Mus pahari]		MGP_C3HHeJ_G0020915	-0.8084	0.025136	down	Grid1	glutamate receptor ionotropic, delta-1-like [Meriones unguiculatus]
MGP_C3HHeJ_G0033726	-0.3127	0.00474942	down	Tmem208	transmembrane protein 208 isoform 4 [Mus musculus]		MGP_C3HHeJ_G0027575	-0.9742	0.0251554	down	Cfi	complement factor I isoform 10 precursor [Mus musculus]
MGP_C3HHeJ_G0028062	0.859	0.00476405	up	Col27a1	procollagen, type XXVII, alpha 1, isoform CRA_a [Mus musculus]		MGP_C3HHeJ_G0039431	-0.6593	0.0251605	down	MGP_C3HHeJ_G0039431	Predicted gene, 547127 [Mus musculus]
MGP_C3HHeJ_G0031157	1.0607	0.0047694	up	Slco1b2	liver-specific transporter-1, partial [Mus musculus]		MGP_C3HHeJ_G0016160	0.1655	0.0252172	up	Clasp1	CLIP-associating protein 1 isoform 4 [Mus musculus]
MGP_C3HHeJ_G0033327	-1.8397	0.00476911	down	Spock3	sparc/osteonectin, cwcv and kazal-like domains proteoglycan 3, isoform CRA_b, partial [Mus musculus]		MGP_C3HHeJ_G0023385	0.6845	0.025212	up	2310061I04Rik	2310061I04Rik protein, partial [Mus musculus]
MGP_C3HHeJ_G0029602	0.7532	0.00477754	up	Hps4	Hps4 protein, partial [Mus musculus]		MGP_C3HHeJ_G0030653	-0.213	0.0252148	down	Arl6ip5	ADP-ribosylation factor-like 6 interacting protein 5, isoform CRA_b [Rattus norvegicus]
MGP_C3HHeJ_G0031010	1.0258	0.00480566	up	Rad51ap1	RAB22 [Mus musculus]		MGP_C3HHeJ_G0034911	-0.2499	0.0252113	down	MGP_C3HHeJ_G0034911	60S ribosomal protein L29-like [Mus musculus]
MGP_C3HHeJ_G0013195	-3.7424	0.00481706	down	MGP_C3HHeJ_G0013195	mCG9390 [Mus musculus]		MGP_C3HHeJ_G0019062	0.6293	0.0252343	up	Milr1	allergin-1 isoform a precursor [Mus musculus]
MGP_C3HHeJ_G0016163	-1.1126	0.0048302	down	Inhbb	inhibin beta B chain preproprotein [Mus musculus]		MGP_C3HHeJ_G0018391	-0.5669	0.0252637	down	Smtnl2	smoothelin-like protein 2 [Nannospalax galili]
MGP_C3HHeJ_G0017487	-0.5871	0.00485001	down	Nap1l1	nucleosome assembly protein 1-like 1 isoform X2 [Aotus nancymaae]		MGP_C3HHeJ_G0017114	0.6461	0.0252932	up	Adora2a	adenosine receptor A2a [Mus musculus]
MGP_C3HHeJ_G0035405	-0.7742	0.00486252	down	Zfp449	zinc finger protein 449 isoform X1 [Cricetulus griseus]		MGP_C3HHeJ_G0019238	1.0399	0.02528	up	Cep131	5-azacytidine induced gene 1 [Mus musculus]
MGP_C3HHeJ_G0006739	-3.2508	0.00489648	down	5930412G12Rik	unnamed protein product [Mus musculus]		MGP_C3HHeJ_G0024405	0.588	0.0253084	up	Gm21992	hypothetical protein, partial [Homo sapiens]
MGP_C3HHeJ_G0022018	3.8521	0.00489472	up	Col2a1	collagen alpha-1(II) chain isoform X1 [Mus pahari]		MGP_C3HHeJ_G0027154	-0.3218	0.0253555	down	MGP_C3HHeJ_G0027154	SHC-transforming protein 1 isoform X2 [Phodopus roborovskii]
MGP_C3HHeJ_G0029347	1.2245	0.00489679	up	C530008M17Rik	unnamed protein product, partial [Mus musculus]		MGP_C3HHeJ_G0033151	1.2785	0.0254306	up	Ank1	ankyrin-1 isoform X9 [Arvicola amphibius]
MGP_C3HHeJ_G0015384	-0.5704	0.004907	down	A430035B10Rik	mCG147468 [Mus musculus]		MGP_C3HHeJ_G0029905	0.4914	0.0254693	up	Cldn15	claudin-15 [Mus musculus]
MGP_C3HHeJ_G0030987	0.2915	0.00491159	up	Nop2	probable 28S rRNA (cytosine-C(5))-methyltransferase [Mus musculus]		MGP_C3HHeJ_G0019251	0.262	0.0254978	up	Ccdc137	unnamed protein product [Mus musculus]
MGP_C3HHeJ_G0004121	0.766	0.00491946	up	6330403L08Rik	platelet-derived growth factor subunit A isoform X2 [Acomys russatus]		MGP_C3HHeJ_G0019891	0.7597	0.0255226	up	Aspg	mCG1678 [Mus musculus]
MGP_C3HHeJ_G0020344	-1.028	0.00492519	down	Pfn3	profilin-3 [Mus musculus]		MGP_C3HHeJ_G0016365	-1.1165	0.0255813	down	Npl	N-acetylneuraminate lyase [Mus musculus]
MGP_C3HHeJ_G0019362	0.6034	0.00494299	up	Pqlc3	PQ loop repeat containing [Mus musculus]		MGP_C3HHeJ_G0023676	-0.4155	0.0255898	down	Dennd1c	DENN domain-containing protein 1C isoform 1 [Mus musculus]
MGP_C3HHeJ_G0019455	-1.3822	0.00494358	down	Lrrn3	leucine-rich repeat neuronal protein 3 precursor [Mus musculus]		MGP_C3HHeJ_G0015758	0.4656	0.0256252	up	Kdelc1	Kdelc1 protein [Mus musculus]
MGP_C3HHeJ_G0033564	0.6002	0.00494801	up	Klf1	Kruppel-like factor 1 (erythroid) [Mus musculus]		MGP_C3HHeJ_G0019794	0.8754	0.0256806	up	Ifi27	DNA segment, Chr 12, ERATO Doi 647, expressed, isoform CRA_b, partial [Mus musculus]
MGP_C3HHeJ_G0016387	0.6275	0.00495558	up	Tdrd5	tudor domain-containing protein 5 isoform X6 [Mus musculus]		MGP_C3HHeJ_G0024181	-0.2871	0.0256826	down	Prrc1	protein PRRC1 [Mus musculus]
MGP_C3HHeJ_G0031173	-0.3628	0.00496126	down	Cmas	N-acylneuraminate cytidylyltransferase isoform 3 [Mus musculus]		MGP_C3HHeJ_G0015644	0.5203	0.0257191	up	Paqr8	putative membrane steroid receptor [Mus musculus]
MGP_C3HHeJ_G0014894	-0.8	0.0049975	down	E130307A14Rik	mCG147137 [Mus musculus]		MGP_C3HHeJ_G0021363	0.37	0.0257306	up	Tbc1d4	Tbc1d4 protein [Mus musculus]
MGP_C3HHeJ_G0016725	1.1658	0.00499551	up	Camk1g	calcium/calmodulin-dependent protein kinase type 1G isoform X1 [Mus musculus]		MGP_C3HHeJ_G0000279	1.0107	0.0257731	up	MGP_C3HHeJ_G0000279	NA
MGP_C3HHeJ_G0019387	-1.567	0.00500843	down	Sox11	mCG11193 [Mus musculus]		MGP_C3HHeJ_G0035149	-0.6607	0.0258504	down	Zkscan7	Zfp167 protein [Mus musculus]
MGP_C3HHeJ_G0025883	-0.765	0.00502193	down	Creb3l1	cyclic AMP-responsive element-binding protein 3-like protein 1 [Mus musculus]		MGP_C3HHeJ_G0001927	-1.0753	0.0258654	down	MGP_C3HHeJ_G0001927	unnamed protein product [Mus musculus]
MGP_C3HHeJ_G0015388	0.6511	0.00502627	up	Gimap1os	GTPase, IMAP family member 1, isoform CRA_c, partial [Mus musculus]		MGP_C3HHeJ_G0025855	0.8371	0.0259117	up	C1qtnf4	complement C1q tumor necrosis factor-related protein 4 precursor [Mus musculus]
MGP_C3HHeJ_G0024994	0.5031	0.00503693	up	Casp7	Lice2 cysteine protease [Mus musculus]		MGP_C3HHeJ_G0027268	-0.2688	0.025935	down	Zfp687	zinc finger protein 687, isoform CRA_b, partial [Mus musculus]
MGP_C3HHeJ_G0033049	-0.5335	0.00503866	down	Cars2	unnamed protein product [Mus musculus]		MGP_C3HHeJ_G0031179	1.7467	0.0259219	up	Bcat1	branched-chain-amino-acid aminotransferase, cytosolic isoform X1 [Mus musculus]
MGP_C3HHeJ_G0020708	0.9487	0.00506048	up	Nnt	NAD(P) transhydrogenase, mitochondrial isoform 1 precursor [Mus musculus]		MGP_C3HHeJ_G0031252	0.777	0.0259486	up	Dnaaf3	dynein axonemal assembly factor 3 [Mus musculus]
MGP_C3HHeJ_G0023036	3.5316	0.00508647	up	Npw	neuropeptide W [Mus caroli]		MGP_C3HHeJ_G0032807	-1.407	0.025965	down	Cpxm2	inactive carboxypeptidase-like protein X2 isoform X4 [Mus musculus]
MGP_C3HHeJ_G0032825	0.8886	0.00508899	up	D7Ertd443e	mCG125306, isoform CRA_c, partial [Mus musculus]		MGP_C3HHeJ_G0016830	0.6867	0.0259987	up	Tcf21	transcription factor 21, isoform CRA_b, partial [Mus musculus]
MGP_C3HHeJ_G0000712	0.6146	0.00510404	up	MGP_C3HHeJ_G0000712	mCG144580, partial [Mus musculus]		MGP_C3HHeJ_G0021383	-0.9447	0.0260062	down	Slitrk1	mKIAA1910 protein, partial [Mus musculus]
MGP_C3HHeJ_G0022149	0.4296	0.0051035	up	Map3k12	mitogen activated protein kinase kinase kinase 12, isoform CRA_b, partial [Mus musculus]		MGP_C3HHeJ_G0025338	0.5258	0.0260145	up	1110008P14Rik	unnamed protein product, partial [Mus musculus]
MGP_C3HHeJ_G0026608	0.4409	0.00509996	up	Elmo2	engulfment and cell motility 2, ced-12 homolog (C. elegans), isoform CRA_a [Rattus norvegicus]		MGP_C3HHeJ_G0001560	-0.6937	0.0260323	down	MGP_C3HHeJ_G0001560	unnamed protein product, partial [Mus musculus]
MGP_C3HHeJ_G0006234	1.2845	0.00512672	up	Gm6135	mCG21580 [Mus musculus]		MGP_C3HHeJ_G0021686	0.1944	0.0260546	up	BC025446	lymphocyte antigen 6 complex, locus G2 isoform 2 precursor [Mus musculus]
MGP_C3HHeJ_G0020340	1.149	0.00512758	up	Mxd3	max dimerization protein 3 [Mus musculus]		MGP_C3HHeJ_G0025393	1.0819	0.0260815	up	Morn5	MORN repeat-containing protein 5 [Mus musculus]
MGP_C3HHeJ_G0022473	-1.9508	0.00512899	down	Zdhhc19	Zinc finger, DHHC domain containing 19 [Mus musculus]		MGP_C3HHeJ_G0032925	0.8109	0.0261048	up	Cend1	cell cycle exit and neuronal differentiation 1, isoform CRA_b, partial [Mus musculus]
MGP_C3HHeJ_G0022872	-0.5888	0.00512828	down	Pacrg	parkin coregulated gene protein homolog [Mus musculus]		MGP_C3HHeJ_G0023540	1.4416	0.0261794	up	Crip3	cysteine-rich protein 3 isoform X3 [Manis javanica]
MGP_C3HHeJ_G0019774	0.3517	0.00515096	up	Rin3	ras and Rab interactor 3 isoform 1 [Mus musculus]		MGP_C3HHeJ_G0034983	0.4697	0.0261676	up	Lamb2	unnamed protein product, partial [Mus musculus]
MGP_C3HHeJ_G0022013	0.3442	0.00517855	up	Rapgef3	rap guanine nucleotide exchange factor 3 isoform 3 [Mus musculus]		MGP_C3HHeJ_G0016867	-1.0328	0.0262157	down	Themis	protein THEMIS isoform 1 [Mus musculus]
MGP_C3HHeJ_G0039419	0.3309	0.0051864	up	MGP_C3HHeJ_G0039419	mCG14703, isoform CRA_e [Mus musculus]		MGP_C3HHeJ_G0020703	-0.4117	0.02624	down	Emb	embigin precursor [Mus musculus]
MGP_C3HHeJ_G0003745	-1.2897	0.00519749	down	Gm17225	unnamed protein product [Homo sapiens]		MGP_C3HHeJ_G0005237	0.833	0.0263825	up	Snhg20	mCG148171 [Mus musculus]
MGP_C3HHeJ_G0023086	0.533	0.00520583	up	Rpusd1	RNA pseudouridylate synthase domain-containing protein 1 isoform 1 [Mus musculus]		MGP_C3HHeJ_G0016120	-0.5474	0.0263939	down	Fam174a	membrane protein FAM174A precursor [Mus musculus]
MGP_C3HHeJ_G0023758	-0.3036	0.00522296	down	Fam98a	protein FAM98A [Arvicanthis niloticus]		MGP_C3HHeJ_G0017730	0.4219	0.0263589	up	Ccdc157	RIKEN cDNA 4930562D19, isoform CRA_a, partial [Mus musculus]
MGP_C3HHeJ_G0021693	-0.7422	0.00526186	down	Gpihbp1	glycosylphosphatidylinositol-anchored high density lipoprotein-binding protein 1 isoform 1 precursor [Mus musculus]		MGP_C3HHeJ_G0019331	1.8279	0.0263151	up	Gdf7	growth/differentiation factor 7 isoform 1 preproprotein [Mus musculus]
MGP_C3HHeJ_G0000630	2.5786	0.00527037	up	MGP_C3HHeJ_G0000630	NA		MGP_C3HHeJ_G0020773	1.2061	0.0263266	up	Mss51	putative protein MSS51 homolog, mitochondrial [Mus musculus]
MGP_C3HHeJ_G0032269	-1.3686	0.00527466	down	Ucp3	mitochondrial uncoupling protein 3 [Mus musculus]		MGP_C3HHeJ_G0029233	-0.4161	0.0263583	down	Lap3	cytosol aminopeptidase [Mus musculus]
MGP_C3HHeJ_G0027979	1.021	0.00529986	up	MGP_C3HHeJ_G0027979	Acnat2 protein [Mus musculus]		MGP_C3HHeJ_G0033679	-0.2189	0.026395	down	Slc38a7	putative sodium-coupled neutral amino acid transporter 7 [Macaca thibetana thibetana]
MGP_C3HHeJ_G0039442	0.5654	0.00532308	up	MGP_C3HHeJ_G0039442	mCG145743, isoform CRA_a [Mus musculus]		MGP_C3HHeJ_G0035661	1.9267	0.0263075	up	Tsx	testis-specific protein TSX [Mus musculus]
MGP_C3HHeJ_G0002598	0.9733	0.00533056	up	8430432A02Rik	unnamed protein product, partial [Mus musculus]		MGP_C3HHeJ_G0026529	0.6807	0.0264108	up	Cisd3	CDGSH iron-sulfur domain-containing protein 3, mitochondrial isoform 2 precursor [Mus musculus]
MGP_C3HHeJ_G0021428	-0.7698	0.00533006	down	Oxct1	succinyl-CoA:3-ketoacid coenzyme A transferase 1, mitochondrial-like [Meriones unguiculatus]		MGP_C3HHeJ_G0030066	-1.138	0.0265053	down	MGP_C3HHeJ_G0030066	mCG17264, partial [Mus musculus]
MGP_C3HHeJ_G0021711	1.1192	0.00533285	up	MGP_C3HHeJ_G0021711	unnamed protein product, partial [Mus musculus]		MGP_C3HHeJ_G0031813	0.3559	0.0265834	up	AW146154	ornithine decarboxylase (EC 4.1.1.17), partial [Mus musculus]
MGP_C3HHeJ_G0001891	1.1717	0.00539404	up	MGP_C3HHeJ_G0001891	WASH complex subunit 2 isoform X9 [Peromyscus californicus insignis]		MGP_C3HHeJ_G0006455	1.1376	0.0266169	up	Gm13003	mCG1049130 [Mus musculus]
MGP_C3HHeJ_G0004435	1.2365	0.00539437	up	Gm16982	mCG145965, partial [Mus musculus]		MGP_C3HHeJ_G0016427	-1.9016	0.0266075	down	Myoc	myocilin precursor [Mus musculus]
MGP_C3HHeJ_G0005226	-1.4033	0.00541003	down	2610035D17Rik	mCG57491 [Mus musculus]		MGP_C3HHeJ_G0022138	0.3976	0.0266762	up	Rarg	Integrin Beta-7 [Manis pentadactyla]
MGP_C3HHeJ_G0015583	-1.0103	0.00541201	down	Lypla1	lysophospholipase 1, isoform CRA_d, partial [Mus musculus]		MGP_C3HHeJ_G0030452	0.2875	0.0268278	up	Chn2	beta-chimaerin isoform X3 [Cricetulus griseus]
MGP_C3HHeJ_G0016189	0.6405	0.0054063	up	Tmem163	Hypothetical predicted protein, partial [Marmota monax]		MGP_C3HHeJ_G0015774	-0.8856	0.0269194	down	Nabp1	SOSS complex subunit B2 isoform a [Mus musculus]
MGP_C3HHeJ_G0016835	-0.8689	0.00541044	down	Vnn1	Vanin 1 [Mus musculus]		MGP_C3HHeJ_G0015999	0.5664	0.0269215	up	Sp100	nuclear autoantigen Sp-100 isoform X6 [Mus musculus]
MGP_C3HHeJ_G0017743	-0.2249	0.00541441	down	Nf2	merlin isoform 2 [Mus musculus]		MGP_C3HHeJ_G0018849	1.1425	0.0268858	up	Krt23	keratin, type I cytoskeletal 23 [Mus musculus]
MGP_C3HHeJ_G0019364	-0.8658	0.00541156	down	Kcnf1	potassium voltage-gated channel subfamily F member 1 [Mus musculus]		MGP_C3HHeJ_G0020205	0.2868	0.0269365	up	Eci3	enoyl-CoA delta isomerase 3, peroxisomal [Mus musculus]
MGP_C3HHeJ_G0025277	0.326	0.00539462	up	Golga2	golgin subfamily A member 2 isoform d [Mus musculus]		MGP_C3HHeJ_G0023942	1.004	0.0269152	up	Celf4	bruno-like 4, RNA binding protein (Drosophila), isoform CRA_d, partial [Mus musculus]
MGP_C3HHeJ_G0028585	1.1082	0.0054041	up	Map3k6	mitogen-activated protein kinase kinase kinase 6 isoform X4 [Rhinolophus ferrumequinum]		MGP_C3HHeJ_G0030575	1.3088	0.0269228	up	Tmem40	transmembrane protein 40 [Mus musculus]
MGP_C3HHeJ_G0029498	-0.8675	0.00539727	down	Mapk10	mitogen-activated protein kinase 10 isoform 11 [Mus musculus]		MGP_C3HHeJ_G0001903	1.2002	0.0270482	up	MGP_C3HHeJ_G0001903	unnamed protein product [Mus musculus]
MGP_C3HHeJ_G0029774	-0.9248	0.0053981	down	Hcar1	G-protein coupled receptor 81 long form [Mus musculus]		MGP_C3HHeJ_G0005749	0.6362	0.0270599	up	Gm27042	NA
MGP_C3HHeJ_G0031574	-0.4322	0.00540995	down	Erich4	mCG62821 [Mus musculus]		MGP_C3HHeJ_G0014545	-0.4772	0.0270731	down	MGP_C3HHeJ_G0014545	glyceraldehyde-3-phosphate dehydrogenase [Myotis myotis]
MGP_C3HHeJ_G0034949	0.4955	0.0054084	up	Slc38a3	uncharacterized protein LOC118501543 [Phyllostomus discolor]		MGP_C3HHeJ_G0032241	0.2882	0.0270721	up	Emsy	BRCA2-interacting transcriptional repressor EMSY [Eschrichtius robustus]
MGP_C3HHeJ_G0016688	-1.0438	0.0054234	down	Kcnk2	PREDICTED: potassium channel subfamily K member 2-like [Colius striatus]		MGP_C3HHeJ_G0033188	0.3081	0.0271032	up	Zfp703	zinc finger protein 703 isoform 1 [Mus musculus]
MGP_C3HHeJ_G0015113	0.396	0.00543721	up	1110038B12Rik	mCG54937, isoform CRA_f [Mus musculus]		MGP_C3HHeJ_G0016382	-0.2092	0.0271193	down	Qsox1	sulfhydryl oxidase 1 isoform a precursor [Mus musculus]
MGP_C3HHeJ_G0027518	-1.3983	0.00544113	down	Slc35a3	UDP-N-acetylglucosamine transporter isoform X1 [Phodopus roborovskii]		MGP_C3HHeJ_G0024291	0.2691	0.0271456	up	Mbd1	methyl-CpG binding protein MBD1 [Mus musculus]
MGP_C3HHeJ_G0027738	-0.575	0.00546303	down	Car8	carbonic anhydrase-related protein [Mus musculus]		MGP_C3HHeJ_G0020350	0.8951	0.0272028	up	Dok3	docking protein 3 [Mus musculus]
MGP_C3HHeJ_G0029172	0.5156	0.00546357	up	Rgs12	unnamed protein product [Mus musculus]		MGP_C3HHeJ_G0027404	-0.6298	0.0272729	down	Ptpn22	tyrosine-protein phosphatase non-receptor type 22 isoform 2 [Mus musculus]
MGP_C3HHeJ_G0029044	-2.8739	0.00547561	down	Gbx1	homeobox protein GBX-1 [Mus musculus]		MGP_C3HHeJ_G0035477	-0.2584	0.027277	down	F8a	40-kDa huntingtin-associated protein [Mus musculus]
MGP_C3HHeJ_G0021648	-1.1418	0.00548056	down	Wisp1	WNT1-inducible-signaling pathway protein 1 isoform X3 [Microcebus murinus]		MGP_C3HHeJ_G0022957	0.4495	0.0273084	up	Zfp52	zinc finger protein 52 [Mus musculus]
MGP_C3HHeJ_G0027969	-0.4371	0.00549204	down	MGP_C3HHeJ_G0027969	mCG114989, partial [Mus musculus]		MGP_C3HHeJ_G0031534	0.6256	0.0273243	up	Plaur	urokinase plasminogen activator surface receptor isoform X1 [Mus musculus]
MGP_C3HHeJ_G0035767	-0.4384	0.00549772	down	Gprasp1	mKIAA0443 protein, partial [Mus musculus]		MGP_C3HHeJ_G0033627	-0.8958	0.0273434	down	Ces1c	Es1 protein [Mus musculus]
[truncated: 1,994 more rows]

## Sheet: Table S5
Model vs. Control	Description	Ontology	GeneRatio	BgRatio	pvalue		Model vs. WYHZF_H	Description	Ontology	GeneRatio	BgRatio	pvalue
[truncated: 1,337 more rows]

[truncated: 2 more sheets: Table S6, Table S7]
